# Supplementary material for: Spectral entropy of early-life distress calls as an iceberg indicator of chicken welfare
Source: J R Soc Interface. 2020 Jun 10;17(167):20200086. doi: 10.1098/rsif.2020.0086 (PMC7328393; doi:10.1098/rsif.2020.0086)
Supplement: Dataset 1: Acoustic parameters [file rsif20200086supp2.txt]

Flock	Recording_Clock_Time	Day_of_Placement	Manual_callcount	Unfiltered_meanfreq	Unfiltered_sdfreq	Unfiltered_semfreq	Unfiltered_medianfreq	Unfiltered_domfreq	Unfiltered_q25	Unfiltered_q75	Unfiltered_IQR	Unfiltered_centroid	Unfiltered_skewness	Unfiltered_kurtosis	Unfiltered_spec.entropy	Callregion_meanfreq	Callregion_sdfreq	Callregion_semfreq	Callregion_medianfreq	Callregion_domfreq	Callregion_q25	Callregion_q75	Callregion_IQR	Callregion_centroid	Callregion_skewness	Callregion_kurtosis	Callregion_spec.entropy	Highpass_meanfreq	Highpass_sdfreq	Highpass_semfreq	Highpass_medianfreq	Highpass_domfreq	Highpass_q25	Highpass_q75	Highpass_IQR	Highpass_centroid	Highpass_skewness	Highpass_kurtosis	Highpass_spec.entropy
1_3	16:00	1	528	3576.866605	1868.066493	3359.179688	116.7541558	3359.179688	3100.78125	3703.710938	602.9296875	3576.866605	4.713675148	25.55619301	0.634427634	3452.503869	387.4994414	3445.3125	24.21871509	3359.179688	3186.914063	3617.578125	430.6640625	3.45E+03	4.757891367	25.80979437	0.518483902	3812.426014	1783.550781	3445.3125	111.4719238	3359.179688	3186.914063	3703.710938	516.796875	3812.426014	4.765452432	25.88600445	0.579022597
1_3	18:00	1	491	3770.591151	2388.023448	3445.3125	149.2514655	3359.179688	3100.78125	3789.84375	689.0625	3770.591151	4.255370087	21.15788465	0.67221429	3501.364373	426.7347731	3445.3125	26.67092332	3359.179688	3186.914063	3789.84375	602.9296875	3.50E+03	4.310703048	21.44254145	0.53797729	4054.825854	2352.908065	3531.445313	147.0567541	3359.179688	3273.046875	3875.976563	602.9296875	4054.825854	4.320964073	21.53928495	0.615193031
1_3	20:00	1	386	3380.347089	3247.493383	3186.914063	202.9683364	3359.179688	1550.390625	3703.710938	2153.320313	3380.347089	3.253959103	13.73356841	0.756990574	3497.258319	456.7022161	3445.3125	28.54388851	3359.179688	3186.914063	3789.84375	602.9296875	3.50E+03	4.144675451	19.98226734	0.548185257	4597.434401	3308.570635	3531.445313	206.7856647	3359.179688	3186.914063	4048.242188	861.328125	4597.434401	4.165314425	20.17142205	0.672323123
1_3	22:00	1	408	2566.193297	3204.5005	2756.25	200.2812812	86.1328125	86.1328125	3445.3125	3359.179688	2566.193297	6.911253278	59.54810859	0.680903554	3442.959851	425.9021804	3445.3125	26.61888628	3445.3125	3186.914063	3617.578125	430.6640625	3.44E+03	4.628738702	24.74015652	0.531775321	4588.997544	3382.098548	3445.3125	211.3811593	3445.3125	3186.914063	3875.976563	689.0625	4588.997544	4.652941738	24.9755542	0.66040109
1_3	23:50	1	404	3235.565591	3329.579078	3100.78125	208.0986924	3359.179688	1119.726563	3531.445313	2411.71875	3235.565591	3.458008671	14.95251119	0.748315849	3407.562564	425.354501	3359.179688	26.58465631	3359.179688	3100.78125	3617.578125	516.796875	3.41E+03	4.472481428	22.89514038	0.531649823	4612.818478	3452.756241	3445.3125	215.797265	3359.179688	3186.914063	3875.976563	689.0625	4612.818478	4.494792281	23.10355881	0.665457684
1_3	08:00	2	271	3553.18233	4225.671937	2928.515625	264.1044961	86.1328125	689.0625	3703.710938	3014.648438	3553.18233	3.044376657	12.65778836	0.798179278	3451.939021	458.6530223	3359.179688	28.66581389	3273.046875	3100.78125	3703.710938	602.9296875	3.45E+03	4.065585127	19.23950579	0.545946236	5771.288111	4563.879292	3617.578125	285.2424558	3273.046875	3186.914063	5598.632813	2411.71875	5771.288111	4.098679721	19.58665712	0.756531359
1_3	12:00	2	283	5312.997099	4851.645023	3359.179688	303.227814	3273.046875	2928.515625	5167.96875	2239.453125	5312.997099	4.710388182	26.05751797	0.816006607	3354.94653	429.6977296	3273.046875	26.8561081	3273.046875	3100.78125	3531.445313	430.6640625	3.35E+03	4.864186097	27.01712894	0.523417383	6130.614783	4928.277941	3531.445313	308.0173713	3273.046875	3186.914063	7321.289063	4134.375	6130.614783	4.920295197	27.60151206	0.763224908
1_3	16:00	2	370	3590.082011	4304.876977	2928.515625	269.054811	86.1328125	689.0625	3617.578125	2928.515625	3590.082011	3.202034417	13.73003269	0.799468408	3393.883446	471.7284073	3273.046875	29.48302545	3186.914063	3100.78125	3617.578125	516.796875	3.39E+03	4.32137232	21.48729356	0.543779586	5824.52941	4661.127163	3531.445313	291.3204477	3186.914063	3186.914063	6029.296875	2842.382813	5824.52941	4.365578199	21.91565446	0.760936317
1_3	20:00	2	474	3431.679013	3179.095317	3186.914063	198.6934573	3273.046875	2497.851563	3531.445313	1033.59375	3431.679013	4.380052336	23.24654872	0.713311694	3344.042127	374.4083801	3273.046875	23.40052375	3273.046875	3100.78125	3531.445313	430.6640625	3.34E+03	4.964144005	27.81885087	0.505311198	4353.141505	3221.693624	3359.179688	201.3558515	3273.046875	3100.78125	3703.710938	602.9296875	4353.141505	4.981977625	27.99424308	0.621838267
1_3	00:00	2	397	3943.777451	3816.939515	3273.046875	238.5587197	3359.179688	2325.585938	3789.84375	1464.257813	3943.777451	3.631067248	16.84859448	0.783594903	3440.874206	447.0008708	3359.179688	27.93755442	3359.179688	3100.78125	3703.710938	602.9296875	3.44E+03	4.2670333	20.94909353	0.541583956	5066.136417	3955.607438	3531.445313	247.2254649	3359.179688	3186.914063	4134.375	947.4609375	5066.136417	4.295355075	21.21327761	0.705685787
1_3	04:00	2	215	3404.76976	4276.575376	2583.984375	267.285961	86.1328125	602.9296875	3617.578125	3014.648438	3404.76976	3.352755357	16.5472441	0.80594413	3425.59086	513.6239443	3359.179688	32.10149652	3186.914063	3014.648438	3703.710938	689.0625	3425.59086	4.113656952	19.53127033	0.555827335	6098.355782	4787.98707	3617.578125	299.2491918	3186.914063	3186.914063	7062.890625	3875.976563	6098.355782	4.156539611	19.96034685	0.787697577
1_3	08:00	3	420	3502.543812	3352.307518	3186.914063	209.5192199	3273.046875	2411.71875	3531.445313	1119.726563	3502.543812	4.293065864	22.45152095	0.725569861	3354.001116	383.4511258	3273.046875	23.96569536	3273.046875	3100.78125	3531.445313	430.6640625	3.35E+03	4.969225523	27.83868863	0.508536546	4507.737434	3426.954998	3359.179688	214.1846874	3273.046875	3186.914063	3703.710938	516.796875	4507.737434	4.990415255	28.04476168	0.637232796
1_3	12:00	3	25	4462.469869	5405.264458	2842.382813	337.8290286	86.1328125	516.796875	5426.367188	4909.570313	4462.469869	5.34389248	39.4510516	0.847473215	3425.597365	531.1144468	3359.179688	33.19465293	3186.914063	3014.648438	3703.710938	689.0625	3.43E+03	4.009452105	18.58769554	0.560605131	7903.877998	5571.168275	5081.835938	348.1980172	3186.914063	3359.179688	12058.59375	8699.414063	7903.877998	4.016818582	19.0573852	0.87832535
1_3	16:00	3	206	3573.427127	4273.182544	2928.515625	267.073909	86.1328125	689.0625	3531.445313	2842.382813	3573.427127	3.268497079	13.93007212	0.795609548	3344.798646	452.3224989	3273.046875	28.27015618	3273.046875	3014.648438	3531.445313	516.796875	3344.798646	4.652096466	24.74169633	0.53166652	5766.78921	4644.148749	3445.3125	290.2592968	3273.046875	3100.78125	6029.296875	2928.515625	5766.78921	4.699140087	25.21411869	0.751598996
1_3	20:00	3	365	4479.157453	3841.578264	3273.046875	240.0986415	3186.914063	3014.648438	3617.578125	602.9296875	4479.157453	5.082340299	29.23253	0.707358548	3303.027683	374.4459583	3273.046875	23.40287239	3186.914063	3100.78125	3445.3125	344.53125	3.30E+03	5.144530425	29.64166816	0.499902487	4832.776736	3909.116967	3359.179688	244.3198104	3186.914063	3100.78125	3789.84375	689.0625	4832.776736	5.171481137	29.90936056	0.657379446
1_3	00:00	3	450	3545.793973	3609.028493	3186.914063	225.5642808	3273.046875	1722.65625	3531.445313	1808.789063	3545.793973	3.829681888	18.25482406	0.749631866	3362.43295	405.6967469	3359.179688	25.35604668	3273.046875	3100.78125	3531.445313	430.6640625	3.36E+03	4.723061411	25.33233635	0.519864691	4768.682601	3733.43054	3359.179688	233.3394087	3273.046875	3100.78125	3875.976563	775.1953125	4768.682601	4.748977754	25.5797462	0.668099918
1_3	04:00	3	38	3733.670201	4772.989836	2583.984375	298.3118648	86.1328125	516.796875	3703.710938	3186.914063	3733.670201	4.070981277	23.43576518	0.814055784	3381.120125	488.3825876	3273.046875	30.52391173	3186.914063	3014.648438	3617.578125	602.9296875	3381.120125	4.287728349	21.02232052	0.546133727	6789.544092	5216.054775	3789.84375	326.0034235	3186.914063	3186.914063	9560.742188	6373.828125	6789.544092	4.33406907	21.54219628	0.819391602
1_3	08:00	4	57	6054.496475	5431.099745	3445.3125	339.4437341	3100.78125	2842.382813	8699.414063	5857.03125	6054.496475	3.811426435	17.65819065	0.877399015	3345.025286	491.2681145	3273.046875	30.70425715	3100.78125	3014.648438	3617.578125	602.9296875	3.35E+03	4.285854689	21.03161392	0.545055721	7257.977326	5449.813404	3962.109375	340.6133378	3100.78125	3186.914063	10852.73438	7665.820313	7257.977326	4.330737512	21.60270115	0.840309569
1_3	12:00	4	113	3499.399199	4805.913805	1636.523438	300.3696128	86.1328125	430.6640625	3617.578125	3186.914063	3499.399199	4.330416941	25.53589497	0.811518387	3412.881791	541.3128389	3273.046875	33.83205243	3100.78125	3014.648438	3703.710938	689.0625	3.41E+03	4.017367503	18.72079147	0.561814908	7473.435667	5438.582647	4392.773438	339.9114154	3100.78125	3273.046875	11111.13281	7838.085938	7473.435667	4.040681497	19.22535095	0.862880769
1_3	00:00	4	33	3471.817578	4248.195788	2756.25	265.5122368	86.1328125	689.0625	3531.445313	2842.382813	3471.817578	3.104114076	13.08158505	0.799490806	3332.704162	479.5404336	3273.046875	29.9712771	3100.78125	3014.648438	3531.445313	516.796875	3.33E+03	4.351757181	21.59877472	0.541099273	5851.953705	4698.036633	3445.3125	293.6272896	3100.78125	3100.78125	6373.828125	3273.046875	5851.953705	4.392777659	22.00053234	0.765747166
1_3	04:00	4	220	6266.704123	5553.369957	3531.445313	347.0856223	3100.78125	2842.382813	9302.34375	6459.960938	6266.704123	3.684180952	16.59634821	0.88969438	3372.33217	497.9343216	3273.046875	31.1208951	3100.78125	3014.648438	3617.578125	602.9296875	3.37E+03	4.153548226	19.76183349	0.549672583	7523.532579	5531.407706	4134.375	345.7129816	3100.78125	3186.914063	11455.66406	8268.75	7523.532579	4.187269317	20.28055472	0.854176621
1_3	16:00	4	162	6228.211185	5664.423294	3545.294118	354.0264559	3112.941176	2680.588235	9511.764706	6831.176471	6228.211185	3.22819569	13.13717046	0.900992326	3400.908775	521.5519512	3285.882353	32.59699695	3112.941176	3026.470588	3718.235294	691.7647059	3400.908775	3.99479528	18.37038458	0.557156206	7831.631614	5616.90288	4669.411765	351.05643	3112.941176	3285.882353	12019.41176	8733.529412	7831.631614	4.011537267	18.83572389	0.870402081
1_3	20:00	4	185	3674.151058	4860.301764	2075.294118	303.7688602	86.47058824	518.8235294	3804.705882	3285.882353	3674.151058	4.320048209	26.10827696	0.817731869	3419.022437	535.2285914	3285.882353	33.45178696	3112.941176	3026.470588	3718.235294	691.7647059	3419.022437	3.921261753	17.78070859	0.561480748	7268.409952	5381.796797	4150.588235	336.3622998	3112.941176	3199.411765	10722.35294	7522.941176	7268.409952	3.94560143	18.21943074	0.851571213
1_4	16:00	1	483	3509.520566	2054.820641	3285.882353	128.42629	3285.882353	2940	3631.764706	691.7647059	3509.520566	4.015171538	18.74982274	0.667484457	3394.695063	431.3788879	3372.352941	26.96118049	3285.882353	3.11E+03	3631.764706	518.8235294	3394.695063	4.208968462	20.05475656	0.533934344	3836.133068	2006.992879	3372.352941	125.4370549	3285.882353	3112.941176	3718.235294	605.2941176	3836.133068	4.214766936	20.11119551	0.603668473
1_4	18:00	1	438	3580.362697	2652.641668	3285.882353	165.7901042	3372.352941	2853.529412	3718.235294	864.7058824	3580.362697	3.718513724	16.34817271	0.706772343	3417.930892	448.9674686	3372.352941	28.06046679	3372.352941	3.11E+03	3718.235294	605.2941176	3417.930892	4.011174723	18.17632155	0.541941107	4112.370982	2650.096688	3458.823529	165.631043	3372.352941	3112.941176	3804.705882	691.7647059	4112.370982	4.020275373	18.25259213	0.631633942
1_4	20:00	1	579	3433.018277	3282.273698	3112.941176	205.1421061	3285.882353	2161.764706	3631.764706	1470	3433.018277	3.318882347	13.7820239	0.75042592	3374.54672	440.3048467	3285.882353	27.51905292	3285.882353	3.03E+03	3631.764706	605.2941176	3374.54672	4.153481441	19.41381332	0.535538893	4532.365473	3412.072018	3372.352941	213.2545011	3285.882353	3112.941176	3804.705882	691.7647059	4532.365473	4.168688312	19.54341726	0.664021051
1_4	22:00	1	431	3415.071669	3650.559744	3026.470588	228.159984	3199.411765	1297.058824	3545.294118	2248.235294	3415.071669	3.08664793	12.17513039	0.769453671	3332.385577	435.0222001	3285.882353	27.18888751	3199.411765	3.03E+03	3545.294118	518.8235294	3332.385577	4.28382604	20.73051131	0.530393798	4905.447872	3921.001575	3372.352941	245.0625984	3199.411765	3112.941176	3977.647059	864.7058824	4905.447872	4.304935109	20.92375829	0.691099284
1_4	23:50	1	330	4338.097626	4484.830983	3112.941176	280.3019364	3199.411765	2334.705882	3804.705882	1470	4338.097626	3.372461	14.320534	0.812502597	3323.698367	462.6050989	3199.411765	28.91281868	3199.411765	3.03E+03	3545.294118	518.8235294	3323.698367	4.335407969	21.20850992	0.535489606	5793.001778	4736.479483	3458.823529	296.0299677	3199.411765	3112.941176	5966.470588	2853.529412	5793.001778	4.371882155	21.54439992	0.752986905
1_4	08:00	2	211	3433.629234	4441.455446	2421.176471	277.5909654	86.47058824	518.8235294	3545.294118	3026.470588	3433.629234	3.650534618	19.26536978	0.805329303	3357.921329	496.1058495	3285.882353	31.0066156	3112.941176	3026.470588	3631.764706	605.2941176	3357.921329	4.238816074	20.5215127	0.546232935	6403.053038	5035.434577	3631.764706	314.7146611	3112.941176	3112.941176	8214.705882	5101.764706	6403.053038	4.277846876	20.94989402	0.800965334
1_4	12:00	2	361	3467.525318	3991.868096	2940	249.491756	86.47058824	864.7058824	3545.294118	2680.588235	3467.525318	3.058673209	12.00561353	0.785355855	3322.504622	451.6551293	3285.882353	28.22844558	3199.411765	3.03E+03	3545.294118	518.8235294	3322.504622	4.412853306	21.91867707	0.531103142	5358.540411	4358.283017	3372.352941	272.3926886	3199.411765	3112.941176	4582.941176	1470	5358.540411	4.442506449	22.19379668	0.725332861
1_4	16:00	2	472	4071.558278	3833.671251	3199.411765	239.6044532	3285.882353	2680.588235	3631.764706	951.1764706	4071.558278	4.179444305	20.82487522	0.754172767	3313.852198	423.7600024	3285.882353	26.48500015	3285.882353	3.03E+03	3545.294118	518.8235294	3313.852198	4.64008531	24.22814881	0.521203793	4915.123335	3984.543145	3372.352941	249.0339466	3285.882353	3112.941176	3891.176471	778.2352941	4915.123335	4.666808438	24.47309836	0.681711888
1_4	20:00	2	641	3371.806732	1684.688859	3199.411765	105.2930537	3199.411765	2940	3458.823529	518.8235294	3371.806732	4.753787486	25.95410482	0.614023684	3273.218718	383.2323407	3199.411765	23.95202129	3199.411765	3.03E+03	3458.823529	432.3529412	3273.218718	4.966095028	27.69783013	0.502028292	3586.650783	1665.049014	3285.882353	104.0655633	3199.411765	3026.470588	3458.823529	432.3529412	3586.650783	4.971752941	27.75591173	0.556403289
1_4	00:00	2	353	4456.226454	4777.968356	3112.941176	298.6230222	3112.941176	1729.411765	4064.117647	2334.705882	4456.226454	3.003552214	11.72391445	0.834167489	3342.657341	475.1258701	3285.882353	29.69536688	3112.941176	3.03E+03	3631.764706	605.2941176	3342.657341	4.231514631	20.32999459	0.541182049	6305.010837	5046.8701	3545.294118	315.4293812	3112.941176	3112.941176	8041.764706	4928.823529	6305.010837	4.271664065	20.72740337	0.787016628
1_4	04:00	2	237	3442.71109	4356.337608	2507.647059	272.2711005	86.47058824	605.2941176	3631.764706	3026.470588	3442.71109	3.350283429	16.79931128	0.806227512	3391.741151	490.5438987	3285.882353	30.65899367	3026.470588	3.03E+03	3718.235294	691.7647059	3391.741151	3.791133251	16.19283558	0.5515956	6228.261165	4928.970915	3631.764706	308.0606822	3026.470588	3199.411765	7522.941176	4323.529412	6228.261165	3.806039697	16.37709067	0.791813175
1_4	08:00	3	237	3439.069822	4222.52814	2767.058824	263.9080088	86.47058824	605.2941176	3458.823529	2853.529412	3439.069822	3.411734132	15.39358518	0.788633015	3289.821507	447.6417255	3199.411765	27.97760784	3199.411765	3.03E+03	3458.823529	432.3529412	3289.821507	4.725155595	25.10295843	0.522925831	5756.463092	4691.799365	3372.352941	293.2374603	3199.411765	3112.941176	6139.411765	3026.470588	5756.463092	4.76420684	25.4946279	0.74788725
1_4	12:00	3	114	3419.802088	4510.517169	2248.235294	281.9073231	86.47058824	518.8235294	3458.823529	2940	3419.802088	4.008502289	23.10708058	0.803659	3323.127984	507.0394176	3199.411765	31.6899636	3026.470588	2.94E+03	3545.294118	605.2941176	3323.127984	4.33570189	21.20224151	0.543670667	6604.490119	5157.711975	3631.764706	322.3569984	3026.470588	3112.941176	8906.470588	5793.529412	6604.490119	4.374219412	21.62257632	0.81196863
1_4	16:00	3	141	4975.344029	5517.181856	2940	344.823866	172.9411765	1037.647059	6658.235294	5620.588235	4975.344029	3.455978813	18.80856287	0.880255896	3429.025098	579.1885315	3285.882353	36.19928322	3026.470588	2940	3804.705882	864.7058824	3429.025098	3.986916597	18.86400969	0.56848898	8073.115473	5654.00957	5274.705882	353.3755981	3026.470588	3285.882353	12451.76471	9165.882353	8073.115473	4.0185388	19.6553909	0.886404528
1_4	20:00	3	487	3386.113398	2042.364384	3112.941176	127.647774	3112.941176	2853.529412	3372.352941	518.8235294	3386.113398	4.582796714	23.87509212	0.624072011	3221.358396	385.9191216	3199.411765	24.1199451	3112.941176	2.94E+03	3372.352941	432.3529412	3221.358396	4.932443402	26.87456678	0.499322401	3648.836034	2102.318694	3199.411765	131.3949184	3112.941176	2940	3458.823529	518.8235294	3648.836034	4.939190444	26.93609507	0.561761276
1_4	00:00	3	501	4036.629027	3865.40852	3112.941176	241.5880325	3199.411765	2680.588235	3631.764706	951.1764706	4036.629027	3.852013681	18.06348503	0.766472694	3317.852129	449.0587539	3199.411765	28.06617212	3199.411765	3.03E+03	3545.294118	518.8235294	3317.852129	4.427826918	22.22324694	0.53186062	4978.250252	4045.504374	3372.352941	252.8440234	3199.411765	3026.470588	4064.117647	1037.647059	4978.250252	4.456243592	22.47667634	0.694922069
1_4	04:00	3	161	3449.767337	4025.57172	2853.529412	251.5982325	86.47058824	864.7058824	3458.823529	2594.117647	3449.767337	3.140577322	12.64338813	0.787254966	3274.041742	466.8013927	3199.411765	29.17508704	3026.470588	2940	3458.823529	518.8235294	3274.041742	4.615457316	23.93003507	0.528824806	5455.738833	4449.007747	3372.352941	278.0629842	3026.470588	3026.470588	5188.235294	2161.764706	5455.738833	4.651343507	24.27049604	0.735119608
1_4	08:00	4	118	3920.472224	4674.999854	2767.058824	292.1874909	86.47058824	864.7058824	3718.235294	2853.529412	3920.472224	3.198242456	14.115638	0.822500618	3309.19575	493.6439807	3199.411765	30.85274879	3026.470588	2.94E+03	3545.294118	605.2941176	3309.19575	4.412766968	21.90635465	0.539171443	6457.799382	5120.477038	3545.294118	320.0298149	3026.470588	3112.941176	8560.588235	5447.647059	6457.799382	4.456715978	22.34483588	0.798893018
1_4	12:00	4	16	3789.429295	4760.651545	2594.117647	297.5407216	86.47058824	605.2941176	3631.764706	3026.470588	3789.429295	3.737575039	19.81396114	0.819973323	3268.679602	520.4111805	3112.941176	32.52569878	2853.529412	2.85E+03	3458.823529	605.2941176	3268.679602	4.841474174	26.93610813	0.536489368	6878.264942	5315.9641	3804.705882	332.2477563	2853.529412	3026.470588	9857.647059	6831.176471	6878.264942	4.910125749	27.74936982	0.823183461
1_4	00:00	4	238	3352.48822	3973.986345	2767.058824	248.3741466	86.47058824	778.2352941	3372.352941	2594.117647	3352.48822	3.239430618	13.55383379	0.781217371	3263.90823	464.1684342	3112.941176	29.01052714	3026.470588	2.94E+03	3458.823529	518.8235294	3263.90823	4.708203499	25.0694576	0.527211903	5381.507998	4427.490715	3372.352941	276.7181697	3026.470588	3026.470588	4755.882353	1729.411765	5381.507998	4.747224825	25.44608598	0.727578757
1_4	04:00	4	52	4940.695384	5498.64042	2853.529412	343.6650263	172.9411765	1124.117647	6571.764706	5447.647059	4940.695384	3.205253687	15.33721526	0.87473243	3326.018448	544.9579637	3199.411765	34.05987273	2940	2.94E+03	3545.294118	605.2941176	3326.018448	4.507949131	23.46930065	0.548663395	8007.497288	5689.085191	5274.705882	355.5678245	2940	3199.411765	12365.29412	9165.882353	8007.497288	4.554900544	24.29076571	0.876191343
1_4	16:00	4	47	4711.706925	5340.170148	2853.529412	333.7606342	172.9411765	1037.647059	5620.588235	4582.941176	4711.706925	3.009305154	13.1779731	0.864900556	3311.909516	529.9173049	3199.411765	33.11983156	2940	2940	3545.294118	605.2941176	3311.909516	4.573301842	23.64995141	0.542921422	7737.241151	5624.826326	4669.411765	351.5516454	2940	3199.411765	11846.47059	8647.058824	7737.241151	4.620495062	24.30431995	0.86273926
1_4	20:00	4	465	3566.905822	2908.181879	3026.470588	181.7613675	3026.470588	2767.058824	3372.352941	605.2941176	3566.905822	4.780105004	26.42233605	0.673783284	3190.756305	389.3146678	3112.941176	24.33216674	3026.470588	2940	3372.352941	432.3529412	3190.756305	5.253583816	30.68952611	0.494529558	4066.516604	3060.267338	3112.941176	191.2667087	3026.470588	2940	3458.823529	518.8235294	4066.516604	5.268747316	30.83683783	0.596993577
1_5	15:00	1	496	3864.773646	2406.751885	3631.764706	150.4219928	3545.294118	3112.941176	4064.117647	951.1764706	3864.773646	3.699946947	16.70260064	0.74514126	3663.798074	474.8771532	3631.764706	29.67982208	3545.294118	3372.352941	3977.647059	605.2941176	3663.798074	3.933324654	17.97426732	0.558826589	4443.155321	2210.012735	3718.235294	138.1257959	3545.294118	3372.352941	4237.058824	864.7058824	4443.155321	3.925469659	18.00441334	0.679922692
1_5	17:00	1	455	3413.216724	2516.308084	3458.823529	157.2692553	3545.294118	2248.235294	3977.647059	1729.411765	3413.216724	3.02763329	11.84205631	0.759137559	3636.516871	485.8154157	3631.764706	30.36346348	3545.294118	3285.882353	3977.647059	691.7647059	3636.516871	3.747343292	16.29876634	0.562706935	4406.785968	2278.916545	3718.235294	142.432284	3545.294118	3372.352941	4237.058824	864.7058824	4406.785968	3.74074036	16.32716215	0.680658835
1_5	19:00	1	297	2942.157953	2706.18958	3112.941176	169.1368488	259.4117647	691.7647059	3891.176471	3199.411765	2942.157953	2.692899068	9.912787481	0.766581736	3665.934385	504.0468813	3631.764706	31.50293008	3631.764706	3285.882353	3977.647059	691.7647059	3665.934385	3.599268272	15.14855807	0.56930137	4559.089177	2564.51676	3804.705882	160.2822975	3631.764706	3372.352941	4323.529412	951.1764706	4559.089177	3.593570201	15.18981768	0.697259342
1_5	21:00	1	424	2797.314336	2890.522193	2680.588235	180.6576371	259.4117647	518.8235294	3804.705882	3285.882353	2797.314336	3.098266576	13.88358618	0.770851649	3645.895855	515.2827682	3631.764706	32.20517301	3545.294118	3285.882353	3977.647059	691.7647059	3645.895855	3.496363936	14.29668834	0.572091972	4787.655055	2896.189083	3804.705882	181.0118177	3545.294118	3372.352941	4496.470588	1124.117647	4787.655055	3.484150618	14.32217381	0.722147506
1_5	23:00	1	283	2408.434783	2977.263176	1383.529412	186.0789485	259.4117647	432.3529412	3458.823529	3026.470588	2408.434783	4.115442997	23.17714904	0.75734629	3601.816741	533.0435362	3545.294118	33.31522101	3372.352941	3199.411765	3977.647059	778.2352941	3601.816741	3.483617392	14.25892081	0.574820602	5151.160258	3366.935314	3804.705882	210.4334571	3372.352941	3285.882353	5101.764706	1815.882353	5151.160258	3.449426996	14.21863004	0.757829569
1_5	04:00	2	341	2228.964753	3059.670645	1037.647059	191.2294153	259.4117647	345.8823529	3285.882353	2940	2228.964753	4.543744283	26.74032027	0.740415825	3599.651272	520.2110632	3545.294118	32.51319145	3458.823529	3199.411765	3891.176471	691.7647059	3599.651272	3.778715466	17.08372389	0.57022742	5465.066278	3719.311654	3804.705882	232.4569783	3458.823529	3372.352941	5880	2507.647059	5465.066278	3.756262138	17.17717636	0.774767965
1_5	08:00	2	263	2201.366176	3138.40563	951.1764706	196.1503519	259.4117647	345.8823529	3026.470588	2680.588235	2201.366176	4.700614332	27.99563955	0.741801512	3610.403004	565.3276765	3545.294118	35.33297978	3718.235294	3199.411765	3977.647059	778.2352941	3610.403004	3.396430761	13.60641503	0.581416681	5933.829091	3932.114262	4064.117647	245.7571414	3718.235294	3372.352941	7177.058824	3804.705882	5933.829091	3.240844136	13.07909054	0.818108737
1_5	12:00	2	126	2196.292004	3103.418889	951.1764706	193.9636806	259.4117647	345.8823529	2940	2594.117647	2196.292004	4.627441211	27.31745451	0.744152913	3562.889931	589.4627343	3458.823529	36.84142089	3199.411765	3112.941176	3977.647059	864.7058824	3562.889931	3.395573512	13.74332016	0.583195375	5880.298707	3902.055725	4150.588235	243.8784828	3199.411765	3285.882353	7090.588235	3804.705882	5880.298707	3.223297281	13.15641215	0.819164413
1_5	16:00	2	511	2442.867777	2871.485073	1556.470588	179.4678171	259.4117647	432.3529412	3545.294118	3112.941176	2442.867777	3.839698152	20.73534026	0.756762552	3620.29593	519.4656371	3545.294118	32.46660232	3545.294118	3285.882353	3977.647059	691.7647059	3620.29593	3.627884393	15.55533035	0.571678692	4926.283527	3149.14561	3718.235294	196.8216006	3545.294118	3372.352941	4669.411765	1297.058824	4926.283527	3.612888522	15.59742895	0.73525176
1_5	20:00	2	353	2322.486884	2931.64807	1210.588235	183.2280044	259.4117647	432.3529412	3372.352941	2940	2322.486884	4.267108937	24.49212443	0.754136183	3613.46778	561.0148459	3545.294118	35.06342787	3372.352941	3199.411765	3977.647059	778.2352941	3613.46778	3.319316929	13.06593539	0.58118848	5204.993979	3384.695911	3891.176471	211.5434945	3372.352941	3285.882353	5361.176471	2075.294118	5204.993979	3.25939123	12.92346521	0.768020314
1_5	00:00	2	30	2005.423732	3214.485582	778.2352941	200.9053489	259.4117647	345.8823529	2248.235294	1902.352941	2005.423732	5.12073585	32.05938516	0.715468843	3610.439994	624.8850317	3545.294118	39.05531448	3112.941176	3112.941176	4064.117647	951.1764706	3610.439994	3.073934137	11.26047381	0.592172421	6677.351149	4422.913611	4669.411765	276.4321007	3112.941176	3458.823529	8647.058824	5188.235294	6677.351149	2.742522168	10.11849504	0.862893759
1_5	00:00	2	384	2308.353616	3010.376261	1124.117647	188.1485163	259.4117647	345.8823529	3372.352941	3026.470588	2308.353616	4.306370421	24.71029921	0.74857818	3574.484922	529.3084593	3545.294118	33.08177871	3372.352941	3199.411765	3891.176471	691.7647059	3574.484922	3.686836477	15.9998553	0.571151221	5257.657209	3547.40435	3718.235294	221.7127719	3372.352941	3285.882353	5361.176471	2075.294118	5257.657209	3.662472486	16.02617662	0.762739644
1_5	04:00	3	144	2088.049456	3086.07393	864.7058824	192.8796206	259.4117647	345.8823529	2680.588235	2334.705882	2088.049456	4.867600826	29.61426979	0.731162834	3641.805931	589.5561226	3545.294118	36.84725766	3372.352941	3199.411765	4064.117647	864.7058824	3641.805931	3.139106079	11.71944061	0.588704645	6049.361991	4020.172352	4237.058824	251.260772	3372.352941	3458.823529	7263.529412	3804.705882	6049.361991	2.941242259	11.05600152	0.828029297
1_5	08:00	3	131	2066.852788	3161.163449	778.2352941	197.5727156	259.4117647	345.8823529	2421.176471	2075.294118	2066.852788	4.906433043	29.61425277	0.726963963	3685.020204	624.4397863	3631.764706	39.02748665	3285.882353	3199.411765	4237.058824	1037.647059	3685.020204	2.901313725	9.960068894	0.594966019	6437.77467	4161.077012	4582.941176	260.0673133	3285.882353	3545.294118	8041.764706	4496.470588	6437.77467	2.532174542	8.677668097	0.853227724
1_5	12:00	3	93	2268.604163	3245.868085	951.1764706	202.8667553	259.4117647	345.8823529	2940	2594.117647	2268.604163	4.75662551	28.57311362	0.747365839	3601.455474	608.5126568	3458.823529	38.03204105	3199.411765	3112.941176	4064.117647	951.1764706	3601.455474	3.192223213	12.1729966	0.588909401	6141.945672	4044.087363	4323.529412	252.7554602	3199.411765	3372.352941	7782.352941	4410	6141.945672	2.993506659	11.53202019	0.834675372
1_5	16:00	3	460	2852.897675	3511.438474	1642.941176	219.4649046	259.4117647	432.3529412	3545.294118	3112.941176	2852.897675	4.141462393	23.30569341	0.787283319	3512.906696	555.9862957	3372.352941	34.74914348	3199.411765	3112.941176	3891.176471	778.2352941	3512.906696	3.715381241	16.41456129	0.572534368	5861.454952	3826.374199	3977.647059	239.1483874	3199.411765	3285.882353	7522.941176	4237.058824	5861.454952	3.616756709	16.18072839	0.809523027
1_5	20:00	3	154	2226.345274	3209.179419	951.1764706	200.5737137	259.4117647	345.8823529	2940	2594.117647	2226.345274	4.890570651	30.1198108	0.742934584	3627.494382	602.7205899	3545.294118	37.67003687	3199.411765	3112.941176	4064.117647	951.1764706	3627.494382	3.081462984	11.23269681	0.590198454	6109.476536	4031.560711	4323.529412	251.9725445	3199.411765	3372.352941	7522.941176	4150.588235	6109.476536	2.862348032	10.48660744	0.833196159
1_5	04:00	4	113	2133.310511	3191.121772	864.7058824	199.4451107	259.4117647	345.8823529	2594.117647	2248.235294	2133.310511	4.994878041	30.91648969	0.73272183	3660.761713	624.6596139	3631.764706	39.04122587	2940	3112.941176	4150.588235	1037.647059	3660.761713	2.897086391	9.847484866	0.594449422	6293.465424	4129.656486	4410	258.1035304	2940	3458.823529	7868.823529	4410	6293.465424	2.624395915	8.927915409	0.844592096
1_5	08:00	4	108	2029.573292	3212.664415	778.2352941	200.791526	259.4117647	345.8823529	2248.235294	1902.352941	2029.573292	5.026786094	30.86625627	0.719033383	3749.142023	664.5396074	3718.235294	41.53372547	2940	3199.411765	4323.529412	1124.117647	3749.142023	2.704208524	8.584634373	0.601143609	6834.745741	4323.957415	5015.294118	270.2473384	2940	3718.235294	8647.058824	4928.823529	6834.745741	2.169015387	6.778303782	0.873605891
1_5	12:00	4	370	2249.051081	3127.701008	951.1764706	195.481313	259.4117647	345.8823529	3112.941176	2767.058824	2249.051081	4.665555696	27.88203719	0.744576963	3611.139951	603.8589208	3545.294118	37.74118255	3199.411765	3112.941176	4064.117647	951.1764706	3611.139951	3.140136198	11.75753329	0.588089258	5614.892494	3830.867623	3977.647059	239.4292264	3199.411765	3285.882353	6225.882353	2940	5614.892494	3.073833925	11.62554867	0.796883227
1_5	00:00	4	541	2450.154193	2835.017092	1815.882353	177.1885682	259.4117647	432.3529412	3285.882353	2853.529412	2450.154193	3.692673505	19.1836102	0.755004461	3454.15662	542.5670593	3285.882353	33.91044121	3199.411765	3026.470588	3718.235294	691.7647059	3454.15662	4.088364843	19.78470627	0.562644887	4742.418085	3145.954887	3545.294118	196.6221805	3199.411765	3112.941176	4582.941176	1470	4742.418085	4.091794809	19.94676372	0.723035272
1_5	16:00	4	28	2007.695676	3184.488134	778.2352941	199.0305084	259.4117647	345.8823529	2248.235294	1902.352941	2007.695676	5.031075731	30.79038124	0.71823511	3694.878288	646.0637289	3631.764706	40.37898305	2940	3112.941176	4237.058824	1124.117647	3694.878288	2.806957137	9.273482409	0.59821488	6718.272216	4301.637071	4842.352941	268.8523169	2940	3631.764706	8560.588235	4928.823529	6718.272216	2.332493152	7.642436788	0.86817264
1_5	20:00	4	102	2073.05025	3241.612099	778.2352941	202.6007562	259.4117647	345.8823529	2421.176471	2075.294118	2073.05025	4.98942295	30.45405547	0.724520723	3620.441674	632.674339	3545.294118	39.54214619	2940	3112.941176	4150.588235	1037.647059	3620.441674	3.01967912	10.89265606	0.593285642	6518.564402	4325.393169	4582.941176	270.3370731	2940	3458.823529	8301.176471	4842.352941	6518.564402	2.731838298	9.938476424	0.855493262
1_6	15:00	1	704	4101.676502	2374.573628	3631.764706	148.4108518	3545.294118	3285.882353	4064.117647	778.2352941	4101.676502	4.147622967	20.00583414	0.719113031	3654.898471	434.8419037	3631.764706	27.17761898	3545.294118	3372.352941	3891.176471	518.8235294	3654.898471	4.214499336	20.30143264	0.543180127	4463.521139	2248.259418	3718.235294	140.5162136	3545.294118	3458.823529	4150.588235	691.7647059	4463.521139	4.209670961	20.33992372	0.666029725
1_6	17:00	1	470	3799.451957	2459.276268	3631.764706	153.7047668	3718.235294	3026.470588	4064.117647	1037.647059	3799.451957	3.590443284	15.62739856	0.744135757	3704.295764	459.3134242	3718.235294	28.70708901	3718.235294	3372.352941	3977.647059	605.2941176	3704.295764	3.8892669	17.31074684	0.554418031	4476.739499	2237.836485	3804.705882	139.8647803	3718.235294	3458.823529	4237.058824	778.2352941	4476.739499	3.88360493	17.33570464	0.672525546
1_6	19:00	1	490	3423.354566	2607.240787	3458.823529	162.9525492	3891.176471	1729.411765	4064.117647	2334.705882	3423.354566	2.971843484	11.34927111	0.760993457	3712.684498	475.6527123	3718.235294	29.72829452	3891.176471	3372.352941	4064.117647	691.7647059	3712.684498	3.757828167	16.23810611	0.560125982	4520.117759	2360.442953	3804.705882	147.5276845	3891.176471	3458.823529	4237.058824	778.2352941	4520.117759	3.752046693	16.2643425	0.681076808
1_6	21:00	1	415	3015.911429	2934.258776	2940	183.3911735	345.8823529	691.7647059	3891.176471	3199.411765	3015.911429	2.6491182	9.949423274	0.78539956	3676.915354	495.0139739	3631.764706	30.93837337	3804.705882	3285.882353	3977.647059	691.7647059	3676.915354	3.623421883	15.16453158	0.566489979	4914.583311	2866.559784	3891.176471	179.1599865	3804.705882	3458.823529	4669.411765	1210.588235	4914.583311	3.596355752	15.12137431	0.73011386
1_6	23:50	1	320	2608.598913	2968.709047	1815.882353	185.5443154	345.8823529	518.8235294	3631.764706	3112.941176	2608.598913	3.322390515	15.9234646	0.767618384	3612.668026	494.1718476	3545.294118	30.88574047	3545.294118	3285.882353	3977.647059	691.7647059	3612.668026	3.636718616	15.34908903	0.565094535	5011.602019	3206.146175	3804.705882	200.384136	3545.294118	3372.352941	4669.411765	1297.058824	5011.602019	3.619855633	15.36677482	0.737356989
1_6	04:00	2	320	2392.496714	3150.774644	1210.588235	196.9234152	345.8823529	432.3529412	3285.882353	2853.529412	2392.496714	4.127855075	22.74378522	0.759015503	3576.145782	522.6743369	3545.294118	32.66714605	3372.352941	3199.411765	3891.176471	691.7647059	3576.145782	3.573630155	14.89390819	0.570958472	5648.899032	3743.603119	3891.176471	233.9751949	3372.352941	3372.352941	6744.705882	3372.352941	5648.899032	3.487087644	14.64182035	0.793483489
1_6	08:00	2	449	2446.230709	3026.646596	1383.529412	189.1654122	345.8823529	432.3529412	3458.823529	3026.470588	2446.230709	3.792303676	19.90019857	0.756942839	3594.729697	492.8581567	3545.294118	30.80363479	3545.294118	3285.882353	3891.176471	605.2941176	3594.729697	3.980753151	18.81975154	0.56190541	5188.940769	3454.590283	3718.235294	215.9118927	3545.294118	3372.352941	5101.764706	1729.411765	5188.940769	3.97701845	18.9779159	0.748267983
1_6	12:00	2	413	3002.954566	3113.756142	2507.647059	194.6097589	345.8823529	691.7647059	3804.705882	3112.941176	3002.954566	2.811744265	11.56276768	0.795572245	3582.111941	498.0657958	3545.294118	31.12911224	3458.823529	3199.411765	3891.176471	691.7647059	3582.111941	3.737536592	16.25385743	0.564429562	5185.456437	3159.103931	3804.705882	197.4439957	3458.823529	3372.352941	5793.529412	2421.176471	5185.456437	3.676968584	16.08915578	0.759115521
1_6	16:00	2	306	2265.412526	3089.404885	1037.647059	193.0878053	345.8823529	432.3529412	3199.411765	2767.058824	2265.412526	4.324965989	24.57695133	0.747481749	3609.196747	535.7380292	3545.294118	33.48362683	3458.823529	3199.411765	3977.647059	778.2352941	3609.196747	3.395990586	13.52249538	0.576340266	5634.79253	3822.039297	3977.647059	238.877456	3458.823529	3372.352941	6398.823529	3026.470588	5634.79253	3.330825515	13.37282529	0.791304892
1_6	20:00	2	371	2451.326372	3054.486622	1383.529412	190.9054139	345.8823529	432.3529412	3372.352941	2940	2451.326372	3.888558881	20.90068458	0.759525773	3554.143485	511.6157172	3458.823529	31.97598233	3285.882353	3199.411765	3891.176471	691.7647059	3554.143485	3.644554596	15.53291683	0.566920043	5235.865262	3508.150139	3804.705882	219.2593837	3285.882353	3285.882353	5361.176471	2075.294118	5235.865262	3.618893752	15.5410465	0.758977772
1_6	00:00	2	423	2551.93171	3010.629492	1556.470588	188.1643432	345.8823529	518.8235294	3631.764706	3112.941176	2551.93171	3.591909972	18.38572117	0.766557447	3628.707812	506.6342062	3631.764706	31.66463789	3458.823529	3285.882353	3977.647059	691.7647059	3628.707812	3.49612854	14.05875124	0.569042222	5144.956141	3315.267297	3891.176471	207.2042061	3458.823529	3372.352941	5015.294118	1642.941176	5144.956141	3.464394343	13.99754631	0.750864909
1_6	04:00	3	165	2521.061253	3279.418515	1210.588235	204.9636572	345.8823529	432.3529412	3372.352941	2940	2521.061253	4.147483417	22.89195626	0.770654554	3600.064743	562.7384555	3545.294118	35.17115347	3285.882353	3112.941176	3977.647059	864.7058824	3600.064743	3.19557329	11.83517404	0.581898257	5874.452787	3798.037371	4064.117647	237.3773357	3285.882353	3372.352941	7350	3977.647059	5874.452787	3.032233579	11.27415144	0.815672416
1_6	08:00	3	5	2063.102229	3208.432915	864.7058824	200.5270572	345.8823529	345.8823529	2161.764706	1815.882353	2063.102229	4.596164488	26.2595726	0.725636565	3689.029068	615.6349245	3718.235294	38.47718278	4064.117647	3199.411765	4150.588235	951.1764706	3689.029068	2.89943085	9.817699467	0.594400683	6821.912079	4354.985256	4928.823529	272.1865785	4064.117647	3631.764706	8733.529412	5101.764706	6821.912079	2.425003458	8.151919146	0.870559501
1_6	12:00	3	168	2766.62614	3334.415934	1556.470588	208.4009959	345.8823529	518.8235294	3631.764706	3112.941176	2766.62614	3.803462266	20.05685963	0.790845939	3604.453045	561.0519102	3545.294118	35.06574439	3372.352941	3112.941176	3977.647059	864.7058824	3604.453045	3.173294989	11.56863917	0.581643208	5867.890108	3617.264758	4150.588235	226.0790473	3372.352941	3372.352941	7522.941176	4150.588235	5867.890108	2.92905628	10.65945895	0.818379815
1_6	16:00	3	118	2450.19192	3304.015882	1124.117647	206.5009926	259.4117647	432.3529412	3199.411765	2767.058824	2450.19192	4.309235887	23.83547605	0.765333746	3672.084389	593.8051315	3631.764706	37.11282072	4064.117647	3199.411765	4150.588235	951.1764706	3672.084389	2.978352656	10.28857923	0.590321755	6296.452882	3857.795547	4582.941176	241.1122217	4064.117647	3545.294118	8041.764706	4496.470588	6296.452882	2.541041816	8.69123497	0.84668034
1_6	20:00	3	56	2289.876933	3165.889161	1037.647059	197.8680725	259.4117647	432.3529412	3112.941176	2680.588235	2289.876933	4.314354391	24.04887094	0.751143939	3626.146147	562.5103969	3545.294118	35.15689981	3285.882353	3199.411765	4064.117647	864.7058824	3626.146147	3.123228249	11.20981489	0.582837648	5856.575864	3896.897337	4064.117647	243.5560836	3285.882353	3372.352941	7090.588235	3718.235294	5856.575864	2.993560002	10.77028573	0.811442822
1_6	00:00	3	244	2256.360794	3097.191329	1037.647059	193.5744581	345.8823529	432.3529412	3026.470588	2594.117647	2256.360794	4.254910281	23.68653087	0.75037076	3529.070782	565.0075097	3458.823529	35.31296936	3112.941176	3112.941176	3977.647059	864.7058824	3529.070782	3.518861549	14.7785794	0.576186232	5713.250812	3862.426206	3977.647059	241.4016378	3112.941176	3285.882353	6831.176471	3545.294118	5713.250812	3.415356344	14.50311606	0.803425245
1_6	04:00	4	48	2326.400407	3177.141539	1037.647059	198.5713462	259.4117647	432.3529412	3199.411765	2767.058824	2326.400407	4.323580182	24.35594595	0.753454125	3609.724365	560.2087398	3545.294118	35.01304624	3199.411765	3112.941176	3977.647059	864.7058824	3609.724365	3.149190823	11.37614585	0.581674951	5798.824292	3876.316253	4064.117647	242.2697658	3199.411765	3372.352941	7004.117647	3631.764706	5798.824292	3.03718008	11.00194971	0.806954687
1_6	08:00	4	41	2626.021658	3392.738202	1210.588235	212.0461376	345.8823529	432.3529412	3545.294118	3112.941176	2626.021658	4.212186107	23.00504711	0.779754682	3710.052091	621.7168793	3718.235294	38.85730496	4064.117647	3199.411765	4150.588235	951.1764706	3710.052091	2.882438833	9.778669073	0.595865266	6521.244516	3729.386865	5188.235294	233.0866791	4064.117647	3718.235294	8387.647059	4669.411765	6521.244516	2.098641367	6.933075647	0.861302476
1_6	12:00	4	21	2497.846746	3339.498782	1124.117647	208.7186739	259.4117647	432.3529412	3285.882353	2853.529412	2497.846746	4.330257905	24.1616378	0.769308384	3649.588381	603.7676709	3631.764706	37.73547943	3026.470588	3112.941176	4064.117647	951.1764706	3649.588381	2.969411384	10.22438333	0.590929095	6342.14607	3854.186723	4669.411765	240.8866702	3026.470588	3545.294118	8214.705882	4669.411765	6342.14607	2.492034677	8.485445355	0.850184392
1_6	00:00	4	347	2883.6643	3026.710707	2507.647059	189.1694192	345.8823529	605.2941176	3631.764706	3026.470588	2883.6643	2.978211499	12.94327427	0.789559893	3479.937366	539.4168088	3372.352941	33.71355055	3112.941176	3026.470588	3891.176471	864.7058824	3479.937366	3.842357526	17.71197082	0.56586719	5025.800733	3119.326531	3718.235294	194.9579082	3112.941176	3199.411765	5620.588235	2421.176471	5025.800733	3.79163372	17.64300355	0.754201205
1_6	16:00	4	66	2316.942961	3320.949113	951.1764706	207.5593195	345.8823529	345.8823529	2940	2594.117647	2316.942961	4.558915633	26.46788308	0.749288272	3558.076992	580.9473495	3458.823529	36.30920935	3026.470588	3026.470588	3977.647059	951.1764706	3558.076992	3.214743045	12.05176235	0.582194462	6185.29067	4153.734402	4150.588235	259.6084002	3026.470588	3285.882353	8041.764706	4755.882353	6185.29067	3.059231825	11.55716971	0.831228846
1_6	20:00	4	83	2494.134689	3366.352578	1124.117647	210.3970362	259.4117647	432.3529412	3199.411765	2767.058824	2494.134689	4.343598161	24.1884108	0.76802501	3665.925652	612.5727389	3631.764706	38.28579618	4064.117647	3112.941176	4150.588235	1037.647059	3665.925652	2.94007408	10.06437821	0.592614236	6463.911837	3891.305196	4842.352941	243.2065748	4064.117647	3631.764706	8387.647059	4755.882353	6463.911837	2.40679635	8.145832032	0.856314505
2_3	16:00	1	499	4131.802689	2353.717643	3617.578125	147.1073527	3531.445313	3186.914063	4134.375	947.4609375	4131.802689	3.635734645	15.82673497	0.733936171	3635.394966	488.4677466	3.62E+03	30.52923416	3531.445313	3273.046875	3962.109375	689.0625	3.64E+03	3.742892858	16.32888817	0.564322661	4442.143366	2275.88155	3703.710938	142.2425969	3531.445313	3359.179688	4306.640625	947.4609375	4442.143366	3.73099859	16.33861671	0.687618539
2_3	18:00	1	360	4259.255547	2475.778238	3617.578125	154.7361399	3531.445313	3273.046875	4134.375	861.328125	4259.255547	3.657474966	15.95521292	0.724474486	3638.627965	484.6626758	3.62E+03	30.29141724	3531.445313	3273.046875	3962.109375	689.0625	3.64E+03	3.746627622	16.38062325	0.563403912	4486.819112	2452.185076	3703.710938	153.2615673	3531.445313	3359.179688	4220.507813	861.328125	4486.819112	3.742557389	16.43080391	0.687352602
2_3	20:00	1	598	3365.61184	2988.423995	3273.046875	186.7764997	172.265625	1119.726563	4048.242188	2928.515625	3365.61184	2.58864052	9.125587952	0.791259819	3653.888997	508.9128898	3.62E+03	31.80705561	3617.578125	3273.046875	3962.109375	689.0625	3.65E+03	3.539263362	14.60321076	0.571355649	4802.134354	2857.521253	3789.84375	178.5950783	3617.578125	3359.179688	4565.039063	1205.859375	4802.134354	3.515515979	14.57476966	0.725528422
2_3	22:00	1	417	4612.203178	3511.657764	3617.578125	219.4786102	3531.445313	3100.78125	4392.773438	1291.992188	4612.203178	3.588727474	15.89121102	0.78220387	3631.313359	512.7553263	3.62E+03	32.0472079	3531.445313	3273.046875	3962.109375	689.0625	3.63E+03	3.725128842	16.53813487	0.570541182	5082.682333	3518.302218	3789.84375	219.8938886	3531.445313	3359.179688	4565.039063	1205.859375	5082.682333	3.738594762	16.73802977	0.734473548
2_3	23:00	1	289	3077.580448	3128.883463	3014.648438	195.5552165	172.265625	775.1953125	3617.578125	2842.382813	3077.580448	3.186884706	13.39232577	0.777718334	3453.41612	456.6413814	3.36E+03	28.54008634	3445.3125	3186.914063	3617.578125	430.6640625	3.45E+03	4.751444667	26.12645315	0.537562576	4831.401912	3182.389027	3531.445313	198.8993142	3445.3125	3273.046875	4651.171875	1378.125	4831.401912	4.754575285	26.30075321	0.713784486
2_3	04:00	2	153	2899.303486	3828.626928	1378.125	239.289183	172.265625	430.6640625	3703.710938	3273.046875	2899.303486	4.600407337	29.34540069	0.793985842	3607.32322	559.0290488	3.53E+03	34.93931555	3359.179688	3186.914063	3962.109375	775.1953125	3.61E+03	3.381831483	13.52937975	0.581462384	6480.434715	4293.499685	4478.90625	268.3437303	3359.179688	3445.3125	8010.351563	4565.039063	6480.434715	3.079185173	12.36986834	0.848966431
2_3	08:00	2	9	2757.478916	3915.055808	1033.59375	244.690988	172.265625	344.53125	3445.3125	3100.78125	2757.478916	4.946646463	32.07263083	0.779994294	3679.366893	645.7537679	3617.578125	40.35961049	2928.515625	3100.78125	4220.507813	1119.726563	3.68E+03	2.822517726	9.446636117	0.598728075	7239.464686	4479.637764	5770.898438	279.9773603	2928.515625	3789.84375	9130.078125	5340.234375	7239.464686	1.892828835	6.060635864	0.892135343
2_3	12:00	2	267	2930.312838	3646.280709	1550.390625	227.8925443	172.265625	430.6640625	3703.710938	3273.046875	2930.312838	4.27659206	26.00850165	0.799588881	3592.097029	570.1703063	3.53E+03	35.63564414	3359.179688	3186.914063	3962.109375	775.1953125	3.59E+03	3.410448642	13.90113244	0.582287285	6119.073912	3955.656311	4306.640625	247.2285194	3359.179688	3445.3125	7579.6875	4134.375	6119.073912	3.12987593	12.82985412	0.833735923
2_3	16:00	2	392	3468.825542	3484.0078	3186.914063	217.7504875	172.265625	947.4609375	3875.976563	2928.515625	3468.825542	2.849356619	11.18368125	0.803622896	3528.061528	505.2651575	3.45E+03	31.57907235	3359.179688	3186.914063	3789.84375	602.9296875	3528.061528	4.075756714	19.96246412	0.561990566	5154.62566	3538.504984	3703.710938	221.1565615	3359.179688	3273.046875	5081.835938	1808.789063	5154.62566	4.075528918	20.16993969	0.749048724
2_3	20:00	2	228	2860.533343	3682.289213	1378.125	230.1430758	172.265625	430.6640625	3703.710938	3273.046875	2860.533343	4.432053204	27.17642502	0.794940629	3582.902795	593.3647377	3.45E+03	37.08529611	3273.046875	3100.78125	3962.109375	861.328125	3.58E+03	3.250783542	12.53273447	0.586450011	6281.999167	4068.812334	4478.90625	254.3007709	3273.046875	3445.3125	7751.953125	4306.640625	6281.999167	2.868542012	11.03051999	0.845231817
2_3	00:00	2	365	2974.871947	3440.377659	2153.320313	215.0236037	172.265625	516.796875	3789.84375	3273.046875	2974.871947	3.64169234	20.01543838	0.798489752	3594.098967	530.3865735	3.53E+03	33.14916084	3445.3125	3186.914063	3875.976563	689.0625	3.59E+03	3.577759756	15.11550797	0.574140874	5559.079507	3638.475198	3875.976563	227.4046999	3445.3125	3359.179688	6459.960938	3100.78125	5559.079507	3.471704947	14.78065749	0.791657755
2_3	04:00	3	0	3467.614175	4242.580897	2239.453125	265.1613061	172.265625	516.796875	4048.242188	3531.445313	3467.614175	4.556535286	32.15197474	0.825126059	3578.383066	578.6692135	3.53E+03	36.16682585	3186.914063	3100.78125	4048.242188	947.4609375	3.58E+03	3.190104427	11.95391862	0.584417059	6576.855683	4597.615922	4306.640625	287.3509951	3186.914063	3359.179688	8527.148438	5167.96875	6576.855683	3.073607152	11.66305135	0.846764004
2_3	08:00	3	17	3213.259461	4397.704445	1378.125	274.8565278	172.265625	344.53125	3875.976563	3531.445313	3213.259461	5.341724695	39.14548028	0.805790597	3637.553334	603.6927188	3.62E+03	37.73079492	3273.046875	3100.78125	4134.375	1033.59375	3.64E+03	2.991014515	10.50089172	0.591753324	7501.349907	4916.89174	5512.5	307.3057337	3273.046875	3617.578125	10077.53906	6459.960938	7501.349907	2.589756058	9.180140377	0.893087089
2_3	12:00	3	84	3032.779958	3800.297999	1550.390625	237.5186249	172.265625	430.6640625	3875.976563	3445.3125	3032.779958	4.519045924	28.29582727	0.806089919	3577.355253	615.5428938	3.45E+03	38.47143087	2928.515625	3100.78125	4048.242188	947.4609375	3.58E+03	3.18392692	12.13822608	0.589365127	6488.273273	4066.526531	4737.304688	254.1579082	2928.515625	3445.3125	8354.882813	4909.570313	6488.273273	2.728782309	10.4285135	0.858478455
2_3	16:00	3	15	2929.849629	3860.081438	1291.992188	241.2550899	172.265625	344.53125	3789.84375	3445.3125	2929.849629	4.897375318	32.1043682	0.796190225	3639.119085	628.2567942	3.53E+03	39.26604964	2928.515625	3100.78125	4134.375	1033.59375	3.64E+03	2.954155327	10.37400131	0.594781643	6837.315505	4194.518918	5340.234375	262.1574324	2928.515625	3617.578125	8785.546875	5167.96875	6837.315505	2.243569344	7.750239854	0.876256169
2_3	20:00	3	76	3495.125459	4352.690981	2067.1875	272.0431863	172.265625	516.796875	4134.375	3617.578125	3495.125459	5.174486961	39.39416605	0.824044137	3614.461751	599.5961419	3.53E+03	37.47475887	3186.914063	3100.78125	4048.242188	947.4609375	3.61E+03	3.010639498	10.59103913	0.589954207	6825.257438	4682.125592	4478.90625	292.6328495	3186.914063	3445.3125	9043.945313	5598.632813	6825.257438	2.833847886	10.06710242	0.861384077
2_3	00:00	3	89	2977.050381	3691.28118	1636.523438	230.7050738	172.265625	430.6640625	3789.84375	3359.179688	2977.050381	4.231230264	25.2589903	0.803014406	3594.64271	583.6739927	3.53E+03	36.47962454	3445.3125	3100.78125	4048.242188	947.4609375	3.59E+03	3.252369552	12.58466229	0.585815705	6178.256759	3981.992404	4392.773438	248.8745252	3445.3125	3445.3125	7665.820313	4220.507813	6178.256759	2.920819532	11.32084761	0.839129367
2_3	04:00	4	118	3537.494326	4316.382328	2239.453125	269.7738955	172.265625	516.796875	4134.375	3617.578125	3537.494326	4.79206227	34.83848822	0.827825856	3587.701037	587.2029689	3.53E+03	36.70018556	3186.914063	3100.78125	4048.242188	947.4609375	3.59E+03	3.105021117	11.26226891	0.586584777	6725.170376	4621.158144	4392.773438	288.822384	3186.914063	3445.3125	8957.8125	5512.5	6725.170376	2.947771453	10.80699146	0.85593502
2_3	08:00	4	44	3237.378512	4392.516077	1378.125	274.5322548	172.265625	344.53125	3875.976563	3531.445313	3237.378512	5.553174089	41.96591131	0.806023548	3601.438057	611.9623538	3.53E+03	38.24764711	3014.648438	3100.78125	4048.242188	947.4609375	3.60E+03	3.032951621	10.84123687	0.591357816	7532.525974	4850.719081	5684.765625	303.1699426	3014.648438	3617.578125	10249.80469	6632.226563	7532.525974	2.593025801	9.399788059	0.895607691
2_3	12:00	4	92	3508.315266	4488.09109	1808.789063	280.5056931	172.265625	430.6640625	4220.507813	3789.84375	3508.315266	5.350094207	40.7838331	0.823899767	3602.485723	608.6095943	3.53E+03	38.03809964	2928.515625	3100.78125	4048.242188	947.4609375	3.60E+03	3.014975464	10.64993815	0.590849014	7266.452869	4841.553642	4995.703125	302.5971026	2928.515625	3531.445313	9905.273438	6373.828125	7266.452869	2.733981325	9.776980486	0.882460886
2_3	00:00	4	303	3238.906475	4244.57294	1894.921875	265.2858088	172.265625	430.6640625	3703.710938	3273.046875	3238.906475	4.956014203	36.49455721	0.806320065	3508.443609	561.5684134	3.45E+03	35.09802583	3273.046875	3100.78125	3875.976563	775.1953125	3.51E+03	3.5008008	14.4431337	0.576655369	6578.082626	4810.019772	4134.375	300.6262358	3273.046875	3273.046875	8441.015625	5167.96875	6578.082626	3.450450372	14.45675276	0.838719654
2_3	16:00	4	128	3403.332156	4418.503935	1642.941176	276.1564959	172.9411765	432.3529412	4064.117647	3631.764706	3403.332156	5.465683802	41.40368889	0.81593659	3569.186776	618.7258587	3458.823529	38.67036617	2940	3026.470588	4064.117647	1037.647059	3569.186776	3.217045941	12.4221349	0.58847178	7284.026696	4768.767826	5274.705882	298.0479891	2940	3458.823529	9944.117647	6485.294118	7284.026696	2.899136143	11.45475133	0.883951677
2_3	20:00	4	2	3008.730637	3923.548149	1383.529412	245.2217593	172.9411765	432.3529412	3891.176471	3458.823529	3008.730637	4.792696992	30.8267531	0.800445403	3617.616773	644.8233063	3545.294118	40.30145664	2940	3026.470588	4150.588235	1124.117647	3617.616773	3.080316607	11.52304691	0.594369569	6894.062181	4227.939431	5447.647059	264.2462144	2940	3631.764706	8992.941176	5361.176471	6894.062181	2.37964364	8.874783982	0.877800844
2_4	15:00	1	619	3662.838597	1981.745159	3445.3125	123.8590725	3445.3125	3100.78125	3789.84375	689.0625	3662.838597	4.473726152	23.12137278	0.64707291	3492.729999	411.2870054	3445.3125	25.70543784	3445.3125	3.19E+03	3703.710938	516.796875	3492.729999	4.51319892	23.32698573	0.530014204	3894.986227	1904.501967	3531.445313	119.031373	3445.3125	3273.046875	3789.84375	516.796875	3894.986227	4.520708944	23.40277224	0.59554845
2_4	17:00	1	452	3838.56999	2566.378254	3445.3125	160.3986408	3445.3125	3100.78125	3789.84375	689.0625	3838.56999	4.03922615	19.01608698	0.683275564	3510.370166	441.3978707	3445.3125	27.58736692	3445.3125	3.19E+03	3789.84375	602.9296875	3510.370166	4.110975305	19.40217995	0.544224241	4141.065148	2543.621034	3531.445313	158.9763146	3445.3125	3186.914063	3875.976563	689.0625	4141.065148	4.121016139	19.49223729	0.627234621
2_4	19:00	1	634	3685.879972	3246.235867	3359.179688	202.8897417	3445.3125	2756.25	3789.84375	1033.59375	3685.879972	3.947293903	19.27863261	0.73922893	3490.969819	441.9967162	3445.3125	27.62479477	3445.3125	3.19E+03	3703.710938	516.796875	3490.969819	4.384809882	22.21711036	0.54106764	4533.289592	3248.270282	3531.445313	203.0168926	3445.3125	3273.046875	3962.109375	689.0625	4533.289592	4.405816149	22.41109264	0.659489158
2_4	21:00	1	465	3732.231004	3899.122373	3186.914063	243.6951483	3359.179688	1291.992188	3789.84375	2497.851563	3732.231004	3.102201147	12.47615548	0.784757593	3472.870119	453.9495996	3445.3125	28.37184997	3359.179688	3.19E+03	3703.710938	516.796875	3472.870119	4.132063553	19.68143494	0.546199171	5187.29251	4047.051161	3531.445313	252.9406975	3359.179688	3186.914063	4220.507813	1033.59375	5187.29251	4.160559148	19.94374977	0.715826321
2_4	23:00	1	316	3809.871554	4430.505014	3014.648438	276.9065634	172.265625	775.1953125	3703.710938	2928.515625	3809.871554	2.843656311	10.45905764	0.810784535	3393.302086	459.7930399	3359.179688	28.73706499	3273.046875	3.10E+03	3617.578125	516.796875	3393.302086	4.307102229	21.17714735	0.540484616	5958.310322	4755.232873	3531.445313	297.2020546	3273.046875	3186.914063	6546.09375	3359.179688	5958.310322	4.347214471	21.57121837	0.766806096
2_4	04:00	2	28	6618.589912	5938.919972	3703.710938	371.1824982	3273.046875	2583.984375	10766.60156	8182.617188	6618.589912	2.932164894	11.38020839	0.927041673	3470.831183	528.276482	3359.179688	33.01728013	3273.046875	3.10E+03	3703.710938	602.9296875	3470.831183	3.933221693	17.96921142	0.563316347	8614.495891	5694.544059	6632.226563	355.9090037	3273.046875	3445.3125	13178.32031	9733.007813	8614.495891	3.863357864	18.20443898	0.904581606
2_4	08:00	2	20	6053.94701	6108.590441	3359.179688	381.7869026	172.265625	1119.726563	10249.80469	9130.078125	6053.94701	4.024503412	24.60033215	0.919634873	3529.33478	584.5969495	3445.3125	36.53730934	3273.046875	3.10E+03	3875.976563	775.1953125	3529.33478	3.605646927	15.44862177	0.579065029	9489.272678	5699.917877	8354.882813	356.2448673	3273.046875	3875.976563	14298.04688	10422.07031	9489.272678	3.172008439	14.51516469	0.937718196
2_4	12:00	2	342	3737.603058	4628.406736	2756.25	289.275421	86.1328125	602.9296875	3789.84375	3186.914063	3737.603058	3.04415976	12.78647821	0.820445896	3445.815496	490.26768	3359.179688	30.64173	3359.179688	3.10E+03	3703.710938	602.9296875	3445.815496	4.068892823	19.07259054	0.553460989	6537.988057	5048.2974	3703.710938	315.5185875	3359.179688	3273.046875	8613.28125	5340.234375	6537.988057	4.108979321	19.51351031	0.808685657
2_4	16:00	2	481	3868.998592	4255.167166	3186.914063	265.9479479	3273.046875	1119.726563	3703.710938	2583.984375	3868.998592	3.251841056	13.74362109	0.799661667	3423.24405	457.1148543	3359.179688	28.5696784	3273.046875	3100.78125	3617.578125	516.796875	3423.24405	4.536320459	23.77320109	0.539355872	5594.826949	4477.562591	3531.445313	279.8476619	3273.046875	3186.914063	4909.570313	1722.65625	5594.826949	4.584068715	24.23457498	0.739718217
2_4	20:00	2	229	3777.824844	4521.722383	2928.515625	282.6076489	86.1328125	689.0625	3789.84375	3100.78125	3777.824844	2.940410394	11.48178543	0.815148774	3401.696085	479.1956943	3359.179688	29.94973089	3273.046875	3.10E+03	3617.578125	516.796875	3401.696085	4.218310167	20.50568297	0.547434192	6189.66473	4882.425997	3617.578125	305.1516248	3273.046875	3186.914063	7493.554688	4306.640625	6189.66473	4.263200267	20.96343649	0.785950831
2_4	00:00	2	453	3733.442468	4284.275354	3014.648438	267.7672096	3273.046875	861.328125	3703.710938	2842.382813	3733.442468	2.87129724	10.64190514	0.802790335	3401.168836	449.9706522	3359.179688	28.12316576	3273.046875	3.10E+03	3617.578125	516.796875	3401.168836	4.239875054	20.49417529	0.539647178	5727.931509	4583.798763	3531.445313	286.4874227	3273.046875	3186.914063	5598.632813	2411.71875	5727.931509	4.274191467	20.82400308	0.751319719
2_4	04:00	3	83	3884.496109	5150.53896	1808.789063	321.908685	86.1328125	430.6640625	4134.375	3703.710938	3884.496109	4.216293815	23.58674549	0.830379669	3442.435838	560.1009897	3359.179688	35.00631186	3014.648438	3.01E+03	3789.84375	775.1953125	3442.435838	3.815172178	16.9797216	0.568943902	8060.569878	5586.869315	5426.367188	349.1793322	3014.648438	3359.179688	12316.99219	8957.8125	8060.569878	3.784252856	17.30099065	0.889700754
2_4	08:00	3	57	5028.570846	5396.703267	3186.914063	337.2939542	86.1328125	1205.859375	6459.960938	5254.101563	5028.570846	2.76488881	10.64208802	0.877809756	3422.020875	517.7792932	3359.179688	32.36120582	3186.914063	3.01E+03	3703.710938	689.0625	3422.020875	3.939964155	17.91755256	0.559186455	7559.635301	5491.516468	4306.640625	343.2197792	3186.914063	3273.046875	11369.53125	8096.484375	7559.635301	3.960978252	18.37174021	0.861744964
2_4	12:00	3	74	3770.061281	4641.538038	2756.25	290.0961274	86.1328125	602.9296875	3703.710938	3100.78125	3770.061281	3.09265509	13.00278793	0.819265973	3353.47623	495.1271687	3273.046875	30.94544804	3100.78125	3.01E+03	3617.578125	602.9296875	3353.47623	4.287224654	21.02805173	0.546293017	6475.602652	5068.348148	3617.578125	316.7717592	3100.78125	3100.78125	8613.28125	5512.5	6475.602652	4.333185238	21.51618673	0.80437239
2_4	16:00	3	40	5061.787503	5434.79832	3100.78125	339.674895	86.1328125	1205.859375	6632.226563	5426.367188	5061.787503	2.869839698	11.48017301	0.879157561	3407.470356	528.7905244	3273.046875	33.04940777	3100.78125	3.01E+03	3703.710938	689.0625	3407.470356	4.009776371	18.62279286	0.559573687	7630.205417	5521.457998	4478.90625	345.0911249	3100.78125	3273.046875	11541.79688	8268.75	7630.205417	4.037963651	19.16113625	0.865390024
2_4	20:00	3	3	3854.420648	5061.461258	1981.054688	316.3413287	86.1328125	430.6640625	4048.242188	3617.578125	3854.420648	4.025621125	21.82147706	0.829219223	3414.767549	551.0548093	3273.046875	34.44092558	3100.78125	3.01E+03	3703.710938	689.0625	3414.767549	3.949600039	18.17322402	0.564387088	7751.388354	5512.77831	4823.4375	344.5486444	3100.78125	3273.046875	11714.0625	8441.015625	7751.388354	3.955274959	18.64352491	0.875876042
2_4	00:00	3	507	3673.57424	3782.780523	3186.914063	236.4237827	3273.046875	1636.523438	3617.578125	1981.054688	3673.57424	3.555731655	16.12841905	0.771395482	3382.501149	437.696912	3359.179688	27.356057	3273.046875	3.10E+03	3617.578125	516.796875	3382.501149	4.52687592	23.39681928	0.532437418	4990.951211	3935.19773	3445.3125	245.9498581	3273.046875	3186.914063	4134.375	947.4609375	4990.951211	4.557868064	23.68549253	0.696018794
2_4	04:00	4	29	3823.678841	4735.309838	2670.117188	295.9568649	86.1328125	602.9296875	3875.976563	3273.046875	3823.678841	3.213109568	14.43070826	0.827363292	3366.583944	525.504788	3273.046875	32.84404925	3014.648438	2.93E+03	3617.578125	689.0625	3366.583944	4.137618073	19.75553199	0.554976364	6777.077424	5165.016565	3875.976563	322.8135353	3014.648438	3100.78125	9560.742188	6459.960938	6777.077424	4.177898125	20.25698734	0.827628779
2_4	08:00	4	17	3821.009855	5053.811897	1894.921875	315.8632436	86.1328125	430.6640625	3962.109375	3531.445313	3821.009855	4.11757187	22.73752246	0.827755505	3422.928151	555.0680326	3273.046875	34.69175203	3100.78125	3.01E+03	3703.710938	689.0625	3422.928151	3.893604562	17.68019457	0.566229788	7791.251575	5521.464499	4909.570313	345.0915312	3100.78125	3273.046875	11800.19531	8527.148438	7791.251575	3.892048233	18.11414943	0.878349295
2_4	12:00	4	40	3815.032242	4830.501305	2583.984375	301.9063316	86.1328125	516.796875	3789.84375	3273.046875	3815.032242	3.38425074	15.82569216	0.825861412	3354.942245	517.5866153	3273.046875	32.34916346	3100.78125	3.01E+03	3617.578125	602.9296875	3354.942245	4.259418648	20.95322703	0.551260878	6989.636516	5299.085895	3875.976563	331.1928684	3100.78125	3186.914063	10077.53906	6890.625	6989.636516	4.3068534	21.54756271	0.834861343
2_4	00:00	4	21	5919.670261	6119.662773	3186.914063	382.4789233	172.265625	947.4609375	10077.53906	9130.078125	5919.670261	4.219770077	26.38149989	0.915995681	3536.413946	616.3387401	3359.179688	38.52117126	3100.78125	3.01E+03	3962.109375	947.4609375	3536.413946	3.452641138	14.34038921	0.585332104	9719.375771	5674.640017	8785.546875	354.6650011	3100.78125	4134.375	14470.3125	10335.9375	9719.375771	2.770555828	12.69852562	0.945842305
2_4	16:00	4	26	3797.197361	4904.1581	2334.705882	306.5098812	86.47058824	518.8235294	3891.176471	3372.352941	3797.197361	3.633999916	18.33733168	0.827499857	3414.141735	537.2300295	3285.882353	33.57687684	3026.470588	3026.470588	3718.235294	691.7647059	3414.141735	3.932333144	17.87899394	0.561313727	7303.013877	5393.758445	4150.588235	337.1099028	3026.470588	3199.411765	10808.82353	7609.411765	7303.013877	3.954094891	18.31168678	0.853528843
2_4	20:00	4	2	3846.286998	5172.139116	1642.941176	323.2586947	86.47058824	432.3529412	4150.588235	3718.235294	3846.286998	4.347593841	24.64339762	0.826985884	3468.108893	572.117087	3372.352941	35.75731794	3026.470588	3026.470588	3804.705882	778.2352941	3468.108893	3.715169076	16.16165889	0.572482025	8248.278775	5614.649999	5793.529412	350.9156249	3026.470588	3458.823529	12538.23529	9079.411765	8248.278775	3.646381925	16.34025396	0.897879427
2_5	10:00	1	641	4116.541241	2313.088546	3875.976563	144.5680341	3962.109375	3273.046875	4392.773438	1119.726563	4116.541241	3.40840605	14.15474762	0.752682903	3823.643233	506.0716295	3.88E+03	31.62947684	3962.109375	3445.3125	4220.507813	775.1953125	3823.643233	3.564696452	14.85244874	0.572022267	4583.356402	2118.953946	3962.109375	132.4346216	3962.109375	3531.445313	4478.90625	947.4609375	4583.356402	3.542103922	14.81127059	0.696766681
2_5	12:00	1	439	3704.590522	2331.192269	3789.84375	145.6995168	3962.109375	2756.25	4392.773438	1636.523438	3704.590522	2.829315506	10.45738994	0.764755011	3888.135328	538.0527345	3.88E+03	33.62829591	3962.109375	3531.445313	4306.640625	775.1953125	3888.135328	3.315756691	12.94497101	0.58069609	4529.901021	2003.609811	4048.242188	125.2256132	3962.109375	3617.578125	4565.039063	947.4609375	4529.901021	3.290640368	12.88128897	0.691330738
2_5	14:00	1	477	3532.884868	2495.123672	3617.578125	155.9452295	4048.242188	2239.453125	4306.640625	2067.1875	3532.884868	2.615923716	9.071755007	0.771909363	3851.343861	531.9630539	3.88E+03	33.24769087	4048.242188	3445.3125	4220.507813	775.1953125	3851.343861	3.327785337	12.96508175	0.579520596	4577.74288	2170.906254	4048.242188	135.6816408	4048.242188	3531.445313	4478.90625	947.4609375	4577.74288	3.302653842	12.90262867	0.697511859
2_5	16:00	1	248	3341.079661	2587.50485	3531.445313	161.7190531	4048.242188	1291.992188	4220.507813	2928.515625	3341.079661	2.456541298	8.257659889	0.777982587	3852.789818	538.4644024	3875.976563	33.65402515	4048.242188	3445.3125	4220.507813	775.1953125	3852.789818	3.352382518	13.34316655	0.581120247	4632.813579	2286.239696	4048.242188	142.889981	4048.242188	3531.445313	4565.039063	1033.59375	4632.813579	3.331453419	13.31282856	0.702965888
2_5	18:00	1	463	3083.185619	2716.202986	3186.914063	169.7626866	258.3984375	861.328125	4134.375	3273.046875	3083.185619	2.435258516	8.586928763	0.782864938	3813.215949	538.8324672	3789.84375	33.6770292	3789.84375	3445.3125	4220.507813	775.1953125	3813.215949	3.269366023	12.55283956	0.581543977	4735.254594	2512.170375	3962.109375	157.0106484	3789.84375	3531.445313	4565.039063	1033.59375	4735.254594	3.239292553	12.48330134	0.717184539
2_5	20:00	1	307	2865.099309	2819.303629	2583.984375	176.2064768	258.3984375	602.9296875	4048.242188	3445.3125	2865.099309	2.848651149	12.25234648	0.778306036	3807.480705	537.7183099	3.79E+03	33.60739437	3962.109375	3445.3125	4220.507813	775.1953125	3807.480705	3.256157136	12.38531837	0.580410508	4865.105507	2747.09426	4048.242188	171.6933912	3962.109375	3531.445313	4565.039063	1033.59375	4865.105507	3.228996661	12.33272522	0.726911469
2_5	22:00	1	374	2465.154538	2951.638878	1378.125	184.4774299	258.3984375	430.6640625	3703.710938	3273.046875	2465.154538	3.953931521	21.69149546	0.761966915	3774.689293	556.2192126	3.79E+03	34.76370079	3789.84375	3359.179688	4220.507813	861.328125	3774.689293	3.171114345	11.91908923	0.58595881	5214.052387	3269.771204	4048.242188	204.3607003	3789.84375	3531.445313	4995.703125	1464.257813	5214.052387	3.121285141	11.80603544	0.761299156
2_5	23:50	1	280	2359.427034	3056.177057	1205.859375	191.0110661	258.3984375	430.6640625	3359.179688	2928.515625	2359.427034	4.218926324	23.72637671	0.760580266	3746.055019	587.2474207	3.70E+03	36.70296379	3875.976563	3273.046875	4134.375	861.328125	3746.055019	2.982967945	10.54215102	0.592743023	5684.926367	3624.650074	4220.507813	226.5406296	3875.976563	3531.445313	6459.960938	2928.515625	5684.926367	2.831850288	10.05187158	0.805082505
2_5	04:00	2	297	2329.45358	3047.723635	1119.726563	190.4827272	258.3984375	430.6640625	3359.179688	2928.515625	2329.45358	4.362185328	24.91581777	0.757045177	3781.250957	602.0626547	3.79E+03	37.62891592	3703.710938	3273.046875	4220.507813	947.4609375	3781.250957	2.866502163	9.701239582	0.595601474	5721.022407	3600.27968	4306.640625	225.01748	3703.710938	3617.578125	6546.09375	2928.515625	5721.022407	2.647604254	8.945893127	0.809830126
2_5	08:00	2	317	2503.822542	3026.256418	1378.125	189.1410261	258.3984375	430.6640625	3703.710938	3273.046875	2503.822542	4.057683944	22.6732589	0.769544996	3824.862495	585.3153095	3.88E+03	36.58220684	4134.375	3359.179688	4306.640625	947.4609375	3824.862495	2.993255776	10.62459741	0.591867483	5469.449152	3351.158886	4220.507813	209.4474304	4134.375	3617.578125	5857.03125	2239.453125	5469.449152	2.879469783	10.2693286	0.786392759
2_5	12:00	2	575	2713.780608	2924.697673	2067.1875	182.7936045	258.3984375	516.796875	3962.109375	3445.3125	2713.780608	3.489084776	17.94733396	0.774513966	3875.324225	574.9212678	3.88E+03	35.93257923	3875.976563	3445.3125	4306.640625	861.328125	3875.324225	3.046267267	10.93788251	0.589621837	5082.478303	2965.106941	4134.375	185.3191838	3875.976563	3617.578125	4823.4375	1205.859375	5082.478303	2.991583316	10.77451564	0.748167429
2_5	16:00	2	337	2654.992881	2924.01643	1894.921875	182.7510269	258.3984375	516.796875	3962.109375	3445.3125	2654.992881	3.693260474	19.75111507	0.770913396	3892.331384	594.4631159	3.88E+03	37.15394474	4306.640625	3445.3125	4392.773438	947.4609375	3892.331384	2.934530858	10.14513076	0.593549996	5107.311264	2998.150015	4220.507813	187.3843759	4306.640625	3617.578125	4909.570313	1291.992188	5107.311264	2.862974126	9.899304871	0.751751614
2_5	20:00	2	303	2569.373257	3077.933899	1464.257813	192.3708687	258.3984375	430.6640625	3789.84375	3359.179688	2569.373257	4.115124754	23.34454456	0.775477132	3834.421675	622.4824848	3.88E+03	38.9051553	4392.773438	3359.179688	4392.773438	1033.59375	3834.421675	2.752974465	8.867703829	0.598264832	5524.576145	3360.811825	4306.640625	210.0507391	4392.773438	3617.578125	5943.164063	2325.585938	5524.576145	2.580479357	8.273936612	0.795716269
2_5	00:00	2	371	2515.373585	3030.26313	1464.257813	189.3914456	258.3984375	430.6640625	3703.710938	3273.046875	2515.373585	4.006071511	22.13747674	0.772243644	3771.801785	582.8923179	3.79E+03	36.43076987	4134.375	3273.046875	4220.507813	947.4609375	3771.801785	2.981165279	10.47099141	0.591369032	5461.90428	3361.613493	4134.375	210.1008433	4134.375	3531.445313	5943.164063	2411.71875	5461.90428	2.838438691	9.993921141	0.790373345
2_5	04:00	3	297	2310.666996	3078.159671	1119.726563	192.3849794	258.3984375	430.6640625	3186.914063	2756.25	2310.666996	4.413163127	25.48649225	0.755658687	3779.855091	601.602528	3.79E+03	37.600158	4048.242188	3273.046875	4220.507813	947.4609375	3779.855091	2.913885275	10.10151925	0.594924799	5881.673118	3709.38347	4306.640625	231.8364669	4048.242188	3617.578125	6890.625	3273.046875	5881.673118	2.700751962	9.394109345	0.819215491
2_5	08:00	3	388	2587.218965	3034.778881	1550.390625	189.67368	258.3984375	430.6640625	3875.976563	3445.3125	2587.218965	3.974656215	21.96757559	0.774339307	3902.214027	600.037948	3.96E+03	37.50237175	4220.507813	3445.3125	4392.773438	947.4609375	3902.214027	3.008461272	10.84577503	0.59297849	5472.856989	3239.242367	4306.640625	202.452648	4220.507813	3703.710938	5770.898438	2067.1875	5472.856989	2.876635477	10.41023483	0.784831821
2_5	12:00	3	389	2712.207982	2957.564327	1981.054688	184.8477705	258.3984375	516.796875	3962.109375	3445.3125	2712.207982	3.649065971	19.64001181	0.779865112	3838.477949	607.5429222	3.88E+03	37.97143264	3359.179688	3359.179688	4306.640625	947.4609375	3838.477949	2.820365328	9.285608829	0.595382475	5147.879679	3022.252404	4134.375	188.8907752	3359.179688	3531.445313	4995.703125	1464.257813	5147.879679	2.728388817	8.973543535	0.762841324
2_5	16:00	3	392	2632.028155	3010.859796	1636.523438	188.1787372	258.3984375	430.6640625	3875.976563	3445.3125	2632.028155	3.933115892	21.94002503	0.778622716	3858.0644	629.2424275	3.88E+03	39.32765172	4392.773438	3359.179688	4392.773438	1033.59375	3858.0644	2.738214723	8.786321452	0.598939729	5353.881471	3169.620326	4306.640625	198.1012704	4392.773438	3531.445313	5426.367188	1894.921875	5353.881471	2.585159474	8.246576057	0.782352132
2_5	20:00	3	162	2274.054729	3125.587015	947.4609375	195.3491885	258.3984375	344.53125	3186.914063	2842.382813	2274.054729	4.730488437	28.35403718	0.745740802	3906.206525	664.552636	3.96E+03	41.53453975	4565.039063	3359.179688	4478.90625	1119.726563	3906.206525	2.799282977	9.449344	0.600320311	5936.259565	3749.417648	4565.039063	234.338603	4565.039063	3703.710938	6632.226563	2928.515625	5936.259565	2.565917869	8.588725835	0.817510911
2_5	00:00	3	364	2482.811726	2842.648538	1808.789063	177.6655336	258.3984375	516.796875	3445.3125	2928.515625	2482.811726	3.516029557	17.91044412	0.765271166	3527.05086	540.8802315	3.45E+03	33.80501447	3359.179688	3100.78125	3789.84375	689.0625	3527.05086	3.749947341	16.46003952	0.570628784	4915.857803	3174.727567	3617.578125	198.4204729	3359.179688	3273.046875	4909.570313	1636.523438	4915.857803	3.720087669	16.42741528	0.743182872
2_5	04:00	4	344	2429.064876	3007.453976	1205.859375	187.9658735	258.3984375	430.6640625	3875.976563	3445.3125	2429.064876	4.249386292	24.13450012	0.758141321	4030.870864	626.8835593	4.13E+03	39.18022246	4651.171875	3531.445313	4565.039063	1033.59375	4030.870864	3.24205632	12.77494248	0.590229857	5577.194568	3305.815472	4478.90625	206.613467	4651.171875	3875.976563	5512.5	1636.523438	5577.194568	3.112085778	12.27615028	0.780965484
2_5	08:00	4	149	2389.953069	3059.107865	1205.859375	191.1942416	258.3984375	430.6640625	3445.3125	3014.648438	2389.953069	4.391041509	25.38947686	0.762869507	3833.490004	635.0770631	3.79E+03	39.69231644	3617.578125	3359.179688	4392.773438	1033.59375	3833.490004	2.695915566	8.517360676	0.600796466	5723.190133	3504.06687	4392.773438	219.0041794	3617.578125	3617.578125	6459.960938	2842.382813	5723.190133	2.442558327	7.617727804	0.811768789
2_5	00:00	4	396	2271.51912	2919.48943	1205.859375	182.4680894	258.3984375	430.6640625	3186.914063	2756.25	2271.51912	4.21999655	24.02277596	0.749836218	3528.16668	589.7141863	3.45E+03	36.85713664	3359.179688	3100.78125	3875.976563	775.1953125	3528.16668	3.428574215	13.9327199	0.581797101	5164.435619	3524.492493	3703.710938	220.2807808	3359.179688	3186.914063	5254.101563	2067.1875	5164.435619	3.391052803	13.89098911	0.76717038
2_5	12:00	4	260	2609.137896	3126.736206	1470	195.4210129	259.4117647	432.3529412	3718.235294	3285.882353	2609.137896	4.181762136	24.0310444	0.778817201	3801.668269	645.8794774	3804.705882	40.36746733	4410	3285.882353	4323.529412	1037.647059	3801.668269	2.669314345	8.294480555	0.60080801	5579.654413	3402.381265	4323.529412	212.6488291	4410	3545.294118	6139.411765	2594.117647	5579.654413	2.457961102	7.561184551	0.802957939
2_5	16:00	4	253	2493.210744	3061.918373	1470	191.3698983	259.4117647	432.3529412	3372.352941	2940	2493.210744	4.102713582	23.16991589	0.770457578	3626.897343	633.36315	3458.823529	39.58519688	3285.882353	3112.941176	4150.588235	1037.647059	3626.897343	3.156995503	12.1247405	0.591787558	5402.380774	3498.140159	4064.117647	218.6337599	3285.882353	3285.882353	5880	2594.117647	5402.380774	3.048297215	11.82068094	0.790753643
2_5	20:00	4	117	2320.282949	3108.103688	1037.647059	194.2564805	259.4117647	345.8823529	3112.941176	2767.058824	2320.282949	4.604662938	27.43929744	0.75559875	3626.646013	641.4342509	3458.823529	40.08964068	3199.411765	3112.941176	4150.588235	1037.647059	3626.646013	3.177448911	12.37921468	0.592559829	5804.612323	3727.727915	4323.529412	232.9829947	3199.411765	3285.882353	7004.117647	3718.235294	5804.612323	2.95723263	11.64797836	0.819765602
2_6	10:00	1	499	3540.475389	2051.936489	3545.294118	128.2460306	3545.294118	2940	3977.647059	1037.647059	3540.475389	3.160310776	12.31171499	0.718903065	3631.85102	517.498996	3631.764706	32.34368725	3545.294118	3199.411765	3977.647059	778.2352941	3631.85102	3.401671914	13.50995748	0.57231911	4056.084531	1868.535386	3631.764706	116.7834616	3545.294118	3285.882353	4150.588235	864.7058824	4056.084531	3.400916939	13.53319983	0.64557778
2_6	12:00	1	459	3380.976026	2298.674571	3458.823529	143.6671607	3545.294118	2680.588235	3977.647059	1297.058824	3380.976026	2.727383411	9.49988094	0.737118785	3665.092575	539.0828486	3631.764706	33.69267804	3545.294118	3285.882353	4064.117647	778.2352941	3665.092575	3.200984817	11.88495771	0.578637147	4147.7967	2099.018316	3718.235294	131.1886448	3545.294118	3285.882353	4237.058824	951.1764706	4147.7967	3.199408153	11.89821034	0.654582924
2_6	14:00	1	511	3240.114324	2454.625928	3285.882353	153.4141205	3545.294118	2075.294118	3891.176471	1815.882353	3240.114324	2.573248108	8.717765506	0.749783417	3628.254414	531.859133	3631.764706	33.24119581	3545.294118	3199.411765	3977.647059	778.2352941	3628.254414	3.268190733	12.3659109	0.5759218	4205.425814	2309.508542	3631.764706	144.3442839	3545.294118	3285.882353	4150.588235	864.7058824	4205.425814	3.268507824	12.39112847	0.660960187
2_6	16:00	1	446	3046.905252	2691.081833	3112.941176	168.1926145	3545.294118	1210.588235	3804.705882	2594.117647	3046.905252	2.398268699	7.809370659	0.761038459	3590.864759	516.8378579	3545.294118	32.30236612	3545.294118	3199.411765	3977.647059	778.2352941	3590.864759	3.398859559	13.34670372	0.571130609	4349.919387	2670.788481	3631.764706	166.9242801	3545.294118	3285.882353	4150.588235	864.7058824	4349.919387	3.401553892	13.39171004	0.672805465
2_6	18:00	1	543	2821.770794	3000.140887	2680.588235	187.5088054	259.4117647	691.7647059	3631.764706	2940	2821.770794	2.579177876	10.03518593	0.770775654	3544.265331	524.1394687	3458.823529	32.7587168	3458.823529	3112.941176	3891.176471	778.2352941	3544.265331	3.399092623	13.25227555	0.570922248	4675.08491	3251.811837	3631.764706	203.2382398	3458.823529	3199.411765	4237.058824	1037.647059	4675.08491	3.402376151	13.30885008	0.703808984
2_6	20:00	1	435	2700.614096	3355.538076	1988.823529	209.7211298	259.4117647	518.8235294	3458.823529	2940	2700.614096	3.372074682	17.06787614	0.765466133	3518.16785	513.9314505	3458.823529	32.12071566	3458.823529	3112.941176	3891.176471	778.2352941	3518.16785	3.48296105	13.89805569	0.567250333	5133.977628	3927.069546	3631.764706	245.4418466	3458.823529	3199.411765	4323.529412	1124.117647	5133.977628	3.496628368	14.01945209	0.728614784
2_6	22:00	1	452	2624.86383	3434.54426	1642.941176	214.6590162	259.4117647	518.8235294	3372.352941	2853.529412	2624.86383	3.824553821	21.46590697	0.766154176	3552.706808	547.908093	3458.823529	34.24425581	3285.882353	3112.941176	3891.176471	778.2352941	3552.706808	3.320646248	12.76905085	0.576401501	5422.943852	4162.464559	3718.235294	260.154035	3285.882353	3199.411765	4669.411765	1470	5422.943852	3.33208153	12.89389442	0.755110975
2_6	23:00	1	209	2467.512448	3562.68315	1210.588235	222.6676969	259.4117647	432.3529412	3026.470588	2594.117647	2467.512448	4.261086834	24.95832646	0.758190435	3512.2624	574.2863752	3458.823529	35.89289845	3112.941176	3026.470588	3891.176471	864.7058824	3512.2624	3.372260881	13.31840746	0.578221735	6064.907252	4684.655497	3804.705882	292.7909685	3112.941176	3199.411765	6744.705882	3545.294118	6064.907252	3.382604874	13.50995002	0.80003053
2_6	08:00	2	328	2601.02479	3581.815846	1383.529412	223.8634904	259.4117647	432.3529412	3372.352941	2940	2601.02479	4.198519153	24.82758149	0.76413666	3552.104382	544.2376732	3545.294118	34.01485457	3112.941176	3112.941176	3977.647059	864.7058824	3552.104382	3.224879062	11.91705205	0.575134361	5782.390321	4450.924616	3804.705882	278.1827885	3112.941176	3285.882353	5620.588235	2334.705882	5782.390321	3.224615796	11.98422315	0.778369794
2_6	12:00	2	313	2687.434588	3233.759766	1902.352941	202.1099854	259.4117647	518.8235294	3545.294118	3026.470588	2687.434588	3.294030868	16.87139817	0.780945362	3640.37052	622.3723231	3545.294118	38.89827019	3112.941176	3112.941176	4150.588235	1037.647059	3640.37052	2.978382132	10.50633271	0.59285724	5263.246056	3764.021104	3891.176471	235.251319	3112.941176	3285.882353	4842.352941	1556.470588	5263.246056	2.956867839	10.49213866	0.763809273
2_6	16:00	2	248	2603.06224	3430.746781	1642.941176	214.4216738	259.4117647	432.3529412	3285.882353	2853.529412	2603.06224	3.770491947	20.62803127	0.767851038	3512.093432	570.967896	3372.352941	35.6854935	3112.941176	3026.470588	3891.176471	864.7058824	3512.093432	3.452434134	13.95779345	0.577104695	5456.601104	4203.585873	3718.235294	262.7241171	3112.941176	3199.411765	4928.823529	1729.411765	5456.601104	3.465153791	14.12489394	0.763142355
2_6	20:00	2	290	2590.772704	3540.420739	1470	221.2762962	259.4117647	432.3529412	3285.882353	2853.529412	2590.772704	4.082216824	23.53844446	0.766372338	3535.254916	591.3013314	3458.823529	36.95633321	3112.941176	3026.470588	3977.647059	951.1764706	3535.254916	3.405642876	13.82677199	0.581294222	5706.30532	4406.15214	3804.705882	275.3845088	3112.941176	3199.411765	5361.176471	2161.764706	5706.30532	3.419975148	14.04264185	0.779565622
2_6	00:00	2	346	2571.938153	3465.544561	1556.470588	216.5965351	259.4117647	432.3529412	3285.882353	2853.529412	2571.938153	3.865774979	21.53324392	0.762203459	3477.502183	522.6948121	3372.352941	32.66842576	3199.411765	3112.941176	3804.705882	691.7647059	3477.502183	3.698051881	15.90365563	0.565451779	5515.154414	4314.847312	3631.764706	269.677957	3199.411765	3199.411765	4928.823529	1729.411765	5515.154414	3.721732529	16.14073859	0.757015595
2_6	04:00	2	152	2511.497344	3384.298653	1470	211.5186658	259.4117647	432.3529412	3112.941176	2680.588235	2511.497344	3.74094053	20.19766443	0.76946775	3478.871773	573.2439115	3372.352941	35.82774447	2853.529412	3026.470588	3891.176471	864.7058824	3478.871773	3.514949189	14.47297877	0.57569751	5789.363396	4334.225851	3804.705882	270.8891157	2853.529412	3199.411765	6398.823529	3199.411765	5789.363396	3.487008503	14.49697765	0.796347566
2_6	08:00	3	262	2507.426238	3556.872151	1297.058824	222.3045095	259.4117647	432.3529412	3199.411765	2767.058824	2507.426238	4.291042156	25.21073067	0.761094064	3528.103499	572.0557167	3458.823529	35.75348229	3112.941176	3026.470588	3891.176471	864.7058824	3528.103499	3.346523996	12.98818418	0.579431561	5952.342628	4565.243364	3804.705882	285.3277102	3112.941176	3199.411765	6225.882353	3026.470588	5952.342628	3.33587149	13.05067978	0.796648084
2_6	12:00	3	248	2687.465067	3329.028458	1902.352941	208.0642786	259.4117647	518.8235294	3545.294118	3026.470588	2687.465067	3.561196548	19.06404418	0.771351753	3574.620111	571.4560253	3458.823529	35.71600158	3199.411765	3112.941176	3977.647059	864.7058824	3574.620111	3.227440701	12.17619112	0.581678595	5200.101516	3874.302739	3718.235294	242.1439212	3199.411765	3199.411765	4582.941176	1383.529412	5200.101516	3.228879348	12.2527754	0.747133292
2_6	16:00	3	246	2591.753294	3394.995061	1642.941176	212.1871913	259.4117647	432.3529412	3285.882353	2853.529412	2591.753294	3.776102008	20.7327628	0.770233999	3495.037009	564.3078103	3372.352941	35.26923815	3112.941176	3026.470588	3891.176471	864.7058824	3495.037009	3.488042609	14.24752491	0.575160154	5495.528424	4164.983492	3718.235294	260.3114682	3112.941176	3199.411765	5274.705882	2075.294118	5495.528424	3.487437675	14.36726645	0.771480808
2_6	20:00	3	116	2391.069865	3588.043316	1124.117647	224.2527072	259.4117647	345.8823529	2940	2594.117647	2391.069865	4.555195275	27.7875535	0.749645288	3445.9088	575.2662949	3285.882353	35.95414343	2853.529412	3026.470588	3804.705882	778.2352941	3445.9088	3.756108916	16.63799029	0.571721445	6225.976943	4829.433214	3804.705882	301.8395759	2853.529412	3112.941176	7436.470588	4323.529412	6225.976943	3.780496885	16.99043221	0.808348342
2_6	00:00	3	428	2646.189035	3257.307062	2248.235294	203.5816914	259.4117647	518.8235294	3285.882353	2767.058824	2646.189035	3.224924067	14.92863881	0.751318818	3337.53762	452.8835417	3285.882353	28.30522135	3026.470588	3026.470588	3631.764706	605.2941176	3337.53762	4.09144115	18.64619661	0.535951688	4845.534336	3833.725743	3372.352941	239.6078589	3026.470588	3026.470588	3977.647059	951.1764706	4845.534336	4.106790013	18.77732318	0.692975396
2_6	04:00	3	312	2469.535539	3624.076886	1124.117647	226.5048053	259.4117647	432.3529412	3026.470588	2594.117647	2469.535539	4.472281894	26.96747189	0.756725637	3531.392037	599.7308397	3458.823529	37.48317748	3026.470588	3026.470588	3977.647059	951.1764706	3531.392037	3.36399737	13.46152862	0.582986987	6203.242345	4760.573095	3891.176471	297.5358185	3026.470588	3199.411765	7177.058824	3977.647059	6203.242345	3.376085875	13.70650005	0.810242476
2_6	08:00	4	152	2616.577715	3410.415887	1729.411765	213.1509929	259.4117647	518.8235294	3285.882353	2767.058824	2616.577715	3.664647977	19.634763	0.76531703	3458.825868	540.4456059	3372.352941	33.77785037	3285.882353	3026.470588	3804.705882	778.2352941	3458.825868	3.650038371	15.3810491	0.568038063	5327.830573	4146.709092	3631.764706	259.1693183	3285.882353	3112.941176	4755.882353	1642.941176	5327.830573	3.663926365	15.54255843	0.749844327
2_6	00:00	4	543	2602.944978	3162.462949	2248.235294	197.6539343	259.4117647	518.8235294	3285.882353	2767.058824	2602.944978	3.138649294	13.58083771	0.744536516	3304.901709	426.5129275	3285.882353	26.65705797	3112.941176	3026.470588	3545.294118	518.8235294	3304.901709	4.501173193	22.56899941	0.521467181	4714.578681	3721.527326	3372.352941	232.5954579	3112.941176	3026.470588	3804.705882	778.2352941	4714.578681	4.519684846	22.73671854	0.672971378
2_6	04:00	4	270	2508.218352	3505.34507	1297.058824	219.0840669	259.4117647	432.3529412	3199.411765	2767.058824	2508.218352	4.214137264	24.45593243	0.76436636	3560.035295	623.8719502	3458.823529	38.99199689	2940	3026.470588	3977.647059	951.1764706	3560.035295	3.335040053	13.29634883	0.587281461	5897.173388	4461.114131	3891.176471	278.8196332	2940	3199.411765	6139.411765	2940	5897.173388	3.316558715	13.36549194	0.799884763
2_6	12:00	4	212	2505.380664	3617.121218	1210.588235	226.0700761	259.4117647	432.3529412	3026.470588	2594.117647	2505.380664	4.349941421	25.97255404	0.755267602	3398.863544	542.4983912	3285.882353	33.90614945	2940	2940	3718.235294	778.2352941	3398.863544	3.974755475	18.3588849	0.561086158	5935.100587	4691.48845	3631.764706	293.2180281	2940	3112.941176	6571.764706	3458.823529	5935.100587	4.011737677	18.74157674	0.784324739
2_6	16:00	4	107	2542.898705	3349.928503	1642.941176	209.3705315	259.4117647	518.8235294	3112.941176	2594.117647	2542.898705	3.614187186	18.99861221	0.768094108	3383.581686	559.9122117	3199.411765	34.99451323	2940	2940	3718.235294	778.2352941	3383.581686	4.202671831	20.70759769	0.56020111	5506.499633	4206.019679	3545.294118	262.87623	2940	3026.470588	5793.529412	2767.058824	5506.499633	4.214937629	20.98145953	0.771488995
2_6	20:00	4	190	2474.824095	3457.510246	1297.058824	216.0943904	259.4117647	432.3529412	2940	2507.647059	2474.824095	3.987993245	22.30294496	0.764745227	3425.840731	601.9369385	3285.882353	37.62105865	2853.529412	2940	3804.705882	864.7058824	3425.840731	4.058297517	19.68574153	0.570247627	6017.800398	4515.218261	3891.176471	282.2011413	2853.529412	3112.941176	7004.117647	3891.176471	6017.800398	4.046468922	19.92469787	0.809723749
3_3	13:00	1	619	4065.82577	2332.489103	3631.764706	145.780569	3718.235294	3285.882353	4064.117647	778.2352941	4065.82577	3.966708022	18.5073974	0.721105671	3669.110568	457.0117454	3631.764706	28.56323409	3718.235294	3372.352941	3977.647059	605.2941176	3669.110568	4.050659608	18.90537091	0.552411858	4416.796567	2205.617977	3718.235294	137.8511236	3718.235294	3458.823529	4150.588235	691.7647059	4416.796567	4.047055138	18.95095956	0.670641984
3_3	15:00	1	335	4288.739837	2560.113517	3631.764706	160.0070948	3545.294118	3199.411765	4150.588235	951.1764706	4288.739837	3.694524823	16.1113577	0.727359602	3632.722279	478.6118076	3631.764706	29.91323798	3545.294118	3285.882353	3977.647059	691.7647059	3632.722279	3.778885763	16.50660026	0.560248746	4534.5934	2527.715179	3718.235294	157.9821987	3545.294118	3372.352941	4237.058824	864.7058824	4534.5934	3.774399797	16.55052183	0.689367097
3_3	17:00	1	485	3492.415998	3266.873973	3285.882353	204.1796233	172.9411765	1470	3977.647059	2507.647059	3492.415998	2.944182272	11.35261551	0.780418979	3608.076001	493.8742876	3545.294118	30.86714298	3285.882353	3199.411765	3977.647059	778.2352941	3608.076001	3.649863741	15.37158919	0.563812597	4859.487807	3240.819871	3718.235294	202.5512419	3285.882353	3285.882353	4410	1124.117647	4859.487807	3.652123583	15.45488406	0.715334611
3_3	19:00	1	333	3338.393008	3484.335057	3112.941176	217.7709411	172.9411765	778.2352941	3891.176471	3112.941176	3338.393008	3.074458802	13.28617935	0.791439554	3621.949556	483.5596478	3631.764706	30.22247799	3631.764706	3285.882353	3891.176471	605.2941176	3621.949556	4.029437732	19.1880543	0.559960423	5177.653503	3598.493211	3718.235294	224.9058257	3631.764706	3372.352941	4669.411765	1297.058824	5177.653503	4.041963854	19.41061315	0.736152334
3_3	21:00	1	178	3163.926059	3843.563031	2421.176471	240.2226894	172.9411765	518.8235294	3718.235294	3199.411765	3163.926059	4.142783364	26.17467504	0.790990737	3597.220892	512.5884407	3545.294118	32.03677754	3458.823529	3199.411765	3891.176471	691.7647059	3597.220892	3.781988099	17.05131431	0.568337217	5706.777615	4259.770578	3804.705882	266.2356611	3458.823529	3372.352941	5707.058824	2334.705882	5706.777615	3.802316565	17.35401764	0.77370624
3_3	23:00	1	147	2883.49863	4004.473822	1642.941176	250.2796139	172.9411765	345.8823529	3545.294118	3199.411765	2883.49863	4.611678282	30.2214153	0.781147223	3580.987977	527.6252356	3545.294118	32.97657723	3545.294118	3199.411765	3891.176471	691.7647059	3580.987977	3.554992243	14.76635532	0.572133138	6445.915125	4810.162196	3977.647059	300.6351372	3545.294118	3372.352941	7868.823529	4496.470588	6445.915125	3.552246761	14.95364286	0.819575486
3_3	08:00	2	315	2903.138697	3875.6122	1815.882353	242.2257625	172.9411765	432.3529412	3458.823529	3026.470588	2903.138697	4.452574402	28.9349653	0.782382685	3492.757035	526.7651514	3372.352941	32.92282197	3199.411765	3112.941176	3804.705882	691.7647059	3492.757035	3.887974849	17.7536468	0.56462613	6002.062959	4557.727809	3718.235294	284.8579881	3199.411765	3199.411765	6917.647059	3718.235294	6002.062959	3.906620215	18.07002249	0.794816418
3_3	12:00	2	197	2904.628614	4101.214745	1556.470588	256.3259216	172.9411765	345.8823529	3458.823529	3112.941176	2904.628614	5.170957947	37.32854027	0.780095247	3579.929076	561.7345306	3458.823529	35.10840816	3199.411765	3112.941176	3977.647059	864.7058824	3579.929076	3.432499705	13.96606111	0.579089029	6600.160999	4944.249629	4064.117647	309.0156018	3199.411765	3372.352941	8214.705882	4842.352941	6600.160999	3.428539681	14.18536	0.829991666
3_3	16:00	2	279	3173.46076	3854.334551	2507.647059	240.8959094	172.9411765	518.8235294	3718.235294	3199.411765	3173.46076	4.269016553	27.83192761	0.794226173	3573.217427	549.2437042	3458.823529	34.32773151	3372.352941	3112.941176	3977.647059	864.7058824	3573.217427	3.45485642	14.10189515	0.576380069	5693.917829	4259.165926	3804.705882	266.1978704	3372.352941	3285.882353	5793.529412	2507.647059	5693.917829	3.458085105	14.26555226	0.780768493
3_3	20:00	2	208	3369.942352	3882.962357	2680.588235	242.6851473	172.9411765	605.2941176	3804.705882	3199.411765	3369.942352	3.908758765	24.03198756	0.807249542	3542.607601	548.9584466	3458.823529	34.30990291	3285.882353	3112.941176	3891.176471	778.2352941	3542.607601	3.443241284	13.94966829	0.575523663	5762.261822	4195.356466	3804.705882	262.2097792	3285.882353	3285.882353	6485.294118	3199.411765	5762.261822	3.435554715	14.0720309	0.790938416
3_3	00:00	2	179	2993.428775	4109.987273	1642.941176	256.8742045	172.9411765	345.8823529	3718.235294	3372.352941	2993.428775	5.298714724	39.001643	0.787806134	3698.583591	608.9222098	3631.764706	38.05763812	3372.352941	3199.411765	4150.588235	951.1764706	3698.583591	2.988871052	10.63600184	0.593176035	6614.095025	4834.735136	4323.529412	302.170946	3372.352941	3458.823529	7955.294118	4496.470588	6614.095025	2.920804723	10.52201942	0.83823458
3_3	04:00	2	122	2773.889307	4241.926089	1124.117647	265.1203805	172.9411765	345.8823529	3112.941176	2767.058824	2773.889307	5.212651578	36.14509708	0.768970704	3598.11245	600.4660565	3458.823529	37.52912853	3112.941176	3112.941176	4064.117647	951.1764706	3598.11245	3.22178396	12.3648899	0.587181025	7689.627815	5322.917024	5101.764706	332.682314	3112.941176	3545.294118	10808.82353	7263.529412	7689.627815	3.063884291	12.06534616	0.888304324
3_3	08:00	3	9	3046.779694	4097.578264	1297.058824	256.0986415	172.9411765	345.8823529	3891.176471	3545.294118	3046.779694	5.156252886	35.29495766	0.797977107	3713.034547	627.6689707	3631.764706	39.22931067	3112.941176	3199.411765	4237.058824	1037.647059	3713.034547	2.81930477	9.318176537	0.597286518	7252.882028	4500.809937	5620.588235	281.3006211	3112.941176	3804.705882	9425.294118	5620.588235	7252.882028	2.138555008	6.984105722	0.889761962
3_3	12:00	3	78	3332.614383	3950.78456	2507.647059	246.924035	172.9411765	518.8235294	3977.647059	3458.823529	3332.614383	4.063144476	25.30308184	0.811490394	3569.822877	572.7629671	3458.823529	35.79768545	3112.941176	3112.941176	3977.647059	864.7058824	3569.822877	3.271502585	12.61089789	0.58076453	6003.559721	4272.389093	3977.647059	267.0243183	3112.941176	3285.882353	7263.529412	3977.647059	6003.559721	3.233567333	12.61207905	0.810416451
3_3	16:00	3	54	3047.034914	3778.171834	1729.411765	236.1357396	172.9411765	432.3529412	3977.647059	3545.294118	3047.034914	4.537416073	28.39511717	0.805646217	3638.063723	621.9502565	3545.294118	38.87189103	3285.882353	3112.941176	4150.588235	1037.647059	3638.063723	3.008989132	10.76038147	0.593001272	6410.787186	4034.482758	4669.411765	252.1551724	3285.882353	3458.823529	8214.705882	4755.882353	6410.787186	2.595019634	9.284164285	0.853190609
3_3	20:00	3	11	3146.415003	3898.907955	1642.941176	243.6817472	172.9411765	432.3529412	4064.117647	3631.764706	3146.415003	4.485656123	27.41162826	0.808832428	3641.621662	614.1639489	3545.294118	38.3852468	3026.470588	3112.941176	4150.588235	1037.647059	3641.621662	2.980468726	10.44424067	0.592291406	6485.541911	4125.736177	4669.411765	257.858511	3026.470588	3458.823529	8301.176471	4842.352941	6485.541911	2.585441766	9.046449056	0.85537861
3_3	00:00	3	186	3080.442736	4075.940322	1988.823529	254.7462701	172.9411765	345.8823529	3545.294118	3199.411765	3080.442736	5.030521511	36.32367699	0.790491369	3533.248548	555.8694789	3458.823529	34.74184243	3285.882353	3112.941176	3891.176471	778.2352941	3533.248548	3.5366329	14.81241845	0.575155719	6288.681052	4720.966697	3977.647059	295.0604186	3285.882353	3285.882353	7609.411765	4323.529412	6288.681052	3.539732662	15.05315444	0.815537384
3_3	04:00	3	66	2966.838571	4026.916549	1297.058824	251.6822843	172.9411765	345.8823529	3804.705882	3458.823529	2966.838571	5.084538027	34.36593355	0.793869595	3737.233789	636.5831872	3718.235294	39.7864492	3112.941176	3199.411765	4237.058824	1037.647059	3737.233789	2.745272673	8.817775145	0.599326242	7225.860864	4473.662351	5534.117647	279.603897	3112.941176	3804.705882	9252.352941	5447.647059	7225.860864	2.028629057	6.392170665	0.889337935
3_3	08:00	4	54	3183.29864	3806.772473	2075.294118	237.9232796	172.9411765	518.8235294	3977.647059	3458.823529	3183.29864	4.080694927	24.02378083	0.813221581	3543.816622	610.0201848	3458.823529	38.12626155	2940	3026.470588	3977.647059	951.1764706	3543.816622	3.361465133	13.55712537	0.584886477	6216.099266	4047.034626	4323.529412	252.9396641	2940	3285.882353	8041.764706	4755.882353	6216.099266	3.130628959	12.78324537	0.839128287
3_3	12:00	4	23	3060.572859	4181.022177	1642.941176	261.3138861	172.9411765	345.8823529	3545.294118	3199.411765	3060.572859	5.552353721	41.76805518	0.791964319	3515.888326	603.2448265	3372.352941	37.70280166	2853.529412	3026.470588	3977.647059	951.1764706	3515.888326	3.431321175	14.12258238	0.582386517	6990.438373	4803.888248	4582.941176	300.2430155	2853.529412	3372.352941	9684.705882	6312.352941	6990.438373	3.297576347	13.89390462	0.865742899
3_3	00:00	4	131	2850.216902	3811.292037	1210.588235	238.2057523	172.9411765	345.8823529	3718.235294	3372.352941	2850.216902	4.815754408	30.45874573	0.789501764	3688.025443	638.3121289	3631.764706	39.89450806	3285.882353	3199.411765	4237.058824	1037.647059	3688.025443	2.926682712	10.29137215	0.596707886	6798.816866	4208.526438	5274.705882	263.0329024	3285.882353	3631.764706	8474.117647	4842.352941	6798.816866	2.20621478	7.616734425	0.872248187
3_3	04:00	4	19	3082.140944	3934.108286	1470	245.8817679	172.9411765	432.3529412	4064.117647	3631.764706	3082.140944	4.667640404	29.02708411	0.804035092	3653.044869	632.1627032	3545.294118	39.51016895	3026.470588	3112.941176	4150.588235	1037.647059	3653.044869	2.933851815	10.19800016	0.595325384	6687.479344	4205.469935	4928.823529	262.8418709	3026.470588	3545.294118	8647.058824	5101.764706	6687.479344	2.442929744	8.474203167	0.86659965
3_3	16:00	4	96	3354.204772	4311.26085	2075.294118	269.4538032	172.9411765	345.8823529	3891.176471	3545.294118	3354.204772	5.383607904	40.41545653	0.810160133	3524.0765	602.392622	3372.352941	37.64953887	2940	3026.470588	3977.647059	951.1764706	3524.0765	3.424144229	14.08204513	0.582455335	6879.327243	4771.31671	4410	298.2072944	2940	3285.882353	9511.764706	6225.882353	6879.327243	3.323370463	13.98892221	0.859374692
3_3	20:00	4	42	3076.383563	4400.740696	1297.058824	275.0462935	172.9411765	259.4117647	3458.823529	3199.411765	3076.383563	6.09328188	48.27367753	0.785090116	3524.242605	603.3186956	3372.352941	37.70741848	3112.941176	3026.470588	3977.647059	951.1764706	3524.242605	3.472255538	14.49998046	0.582439515	7534.629493	5081.329236	5274.705882	317.5830772	3112.941176	3458.823529	10462.94118	7004.117647	7534.629493	3.288422	14.1476164	0.8869127
3_4	15:00	1	711	4071.391802	2220.698783	3617.578125	138.793674	3531.445313	3273.046875	3962.109375	689.0625	4071.391802	4.197872888	20.42199619	0.703045976	3588.851688	436.4059776	3531.445313	27.2753736	3531.445313	3273.046875	3875.976563	602.9296875	3588.851688	4.244660139	20.62266287	0.542834551	4319.180657	2150.4803	3617.578125	134.4050188	3531.445313	3359.179688	4048.242188	689.0625	4319.180657	4.245151897	20.68788749	0.658121135
3_4	17:00	1	443	3742.037688	2392.301644	3531.445313	149.5188527	3531.445313	3014.648438	3962.109375	947.4609375	3742.037688	3.704347215	16.58315525	0.736552902	3595.602576	467.1882097	3531.445313	29.19926311	3531.445313	3273.046875	3875.976563	602.9296875	3595.602576	3.935101746	17.85634418	0.55568116	4306.488443	2240.682082	3617.578125	140.0426301	3531.445313	3359.179688	4134.375	775.1953125	4306.488443	3.936337336	17.91912979	0.666649278
3_4	19:00	1	501	3550.891709	2796.656964	3445.3125	174.7910603	3703.710938	2325.585938	3962.109375	1636.523438	3550.891709	3.049744783	11.90521871	0.771059341	3629.930594	485.6205205	3617.578125	30.35128253	3703.710938	3273.046875	3962.109375	689.0625	3629.930594	3.707836382	15.80783935	0.56308201	4556.8488	2657.109987	3703.710938	166.0693742	3703.710938	3359.179688	4220.507813	861.328125	4556.8488	3.706722478	15.86058704	0.69339634
3_4	21:00	1	463	3330.280843	3148.005972	3186.914063	196.7503732	172.265625	1033.59375	3875.976563	2842.382813	3330.280843	2.689301043	9.726614836	0.786515751	3599.712482	478.5567812	3617.578125	29.90979882	3445.3125	3273.046875	3962.109375	689.0625	3599.712482	3.669267569	15.40749415	0.560433248	4851.115641	3125.994116	3789.84375	195.3746323	3445.3125	3359.179688	4392.773438	1033.59375	4851.115641	3.664004423	15.45093164	0.71824376
3_4	23:00	1	271	3191.577024	3480.407185	2842.382813	217.5254491	172.265625	775.1953125	3789.84375	3014.648438	3191.577024	2.944196423	12.91574022	0.799180862	3545.468599	484.6552002	3531.445313	30.29095001	3531.445313	3186.914063	3789.84375	602.9296875	3545.468599	3.842810676	17.18533397	0.560011207	5311.969783	3655.651625	3703.710938	228.4782265	3531.445313	3359.179688	5512.5	2153.320313	5311.969783	3.828151626	17.25365878	0.758232103
3_4	08:00	2	83	2971.576535	3807.828508	1636.523438	237.9892817	172.265625	516.796875	3703.710938	3186.914063	2971.576535	4.185236684	25.56865986	0.798326929	3602.420001	540.0470951	3531.445313	33.75294344	3445.3125	3186.914063	3962.109375	775.1953125	3602.420001	3.496492513	14.48705876	0.577150333	6225.302211	4278.616221	4134.375	267.4135138	3445.3125	3445.3125	7665.820313	4220.507813	6225.302211	3.374565483	14.15063924	0.827836958
3_4	12:00	2	135	2901.329086	3819.172386	1464.257813	238.6982741	172.265625	430.6640625	3703.710938	3273.046875	2901.329086	4.361806323	27.16038618	0.793167632	3607.481381	547.0853178	3531.445313	34.19283236	3273.046875	3186.914063	3962.109375	775.1953125	3607.481381	3.304284797	12.74986285	0.579663059	6308.967912	4356.213675	4134.375	272.2633547	3273.046875	3445.3125	7838.085938	4392.773438	6308.967912	3.160639655	12.29311523	0.833056677
3_4	16:00	2	133	2939.244836	3867.929004	1550.390625	241.7455628	172.265625	430.6640625	3617.578125	3186.914063	2939.244836	4.357595711	26.98297474	0.795437987	3550.6065	555.1833135	3445.3125	34.69895709	3100.78125	3100.78125	3962.109375	861.328125	3550.6065	3.33403306	12.93269439	0.578859977	6340.889586	4406.310539	4134.375	275.3944087	3100.78125	3359.179688	7924.21875	4565.039063	6340.889586	3.180041923	12.42432771	0.836466177
3_4	20:00	2	59	2949.200952	3821.839768	1550.390625	238.8649855	172.265625	430.6640625	3703.710938	3273.046875	2949.200952	4.426461273	28.20754989	0.796777067	3620.765995	545.9470695	3617.578125	34.12169185	3445.3125	3186.914063	3962.109375	775.1953125	3620.765995	3.239449634	12.16409034	0.58053778	6310.317823	4298.443033	4220.507813	268.6526895	3445.3125	3445.3125	7838.085938	4392.773438	6310.317823	3.073379335	11.6004819	0.834664253
3_4	00:00	2	401	3248.189321	3377.347849	3014.648438	211.0842405	172.265625	861.328125	3875.976563	3014.648438	3248.189321	2.793319847	11.52585165	0.798204392	3571.698137	494.7097927	3531.445313	30.91936204	3445.3125	3186.914063	3875.976563	689.0625	3571.698137	3.650190845	15.46781065	0.564449086	5155.675401	3468.060615	3789.84375	216.7537884	3445.3125	3359.179688	4909.570313	1550.390625	5155.675401	3.637083172	15.51470486	0.747830908
3_4	04:00	2	19	2880.352676	3893.208554	1291.992188	243.3255346	172.265625	430.6640625	3617.578125	3186.914063	2880.352676	4.582372143	29.13131035	0.793094535	3635.725127	574.8365371	3617.578125	35.92728357	3445.3125	3186.914063	4048.242188	861.328125	3635.725127	3.076475708	11.00852283	0.587305152	6762.780249	4465.057017	4651.171875	279.0660636	3445.3125	3531.445313	8613.28125	5081.835938	6762.780249	2.737303588	9.793702879	0.863507859
3_4	08:00	3	102	3687.031995	4080.738878	2583.984375	255.0461799	172.265625	689.0625	4392.773438	3703.710938	3687.031995	3.611594921	20.80110923	0.842941976	3551.502465	578.4299443	3445.3125	36.15187152	3186.914063	3100.78125	3962.109375	861.328125	3551.502465	3.252787941	12.40425056	0.583149954	6515.414721	4153.279121	4478.90625	259.579945	3186.914063	3359.179688	8785.546875	5426.367188	6515.414721	2.966684301	11.40361285	0.852471353
3_4	12:00	3	108	3294.115856	3805.808928	2411.71875	237.863058	172.265625	602.9296875	3875.976563	3273.046875	3294.115856	3.567060839	20.09184879	0.81738108	3504.745437	543.3038682	3445.3125	33.95649176	3100.78125	3100.78125	3875.976563	775.1953125	3504.745437	3.415169989	13.5201114	0.573276897	5941.718326	4053.494893	3962.109375	253.3434308	3100.78125	3273.046875	7493.554688	4220.507813	5941.718326	3.312936909	13.21558416	0.813844897
3_4	16:00	3	29	3688.327255	4027.942544	2670.117188	251.746409	172.265625	775.1953125	4306.640625	3531.445313	3688.327255	3.262414998	17.08739709	0.84010356	3473.712682	562.2504262	3359.179688	35.14065164	3014.648438	3014.648438	3875.976563	861.328125	3473.712682	3.511609248	14.43426456	0.574564769	6327.781128	4141.855376	4220.507813	258.865961	3014.648438	3273.046875	8527.148438	5254.101563	6327.781128	3.306548827	13.72066835	0.839684173
3_4	20:00	3	47	3171.593662	4004.856255	1722.65625	250.3035159	172.265625	430.6640625	3875.976563	3445.3125	3171.593662	4.487540554	28.9172605	0.810953865	3575.7108	564.6167386	3531.445313	35.28854616	3789.84375	3100.78125	3962.109375	861.328125	3575.7108	3.157559173	11.42583036	0.582213926	6635.280944	4362.022148	4478.90625	272.6263842	3789.84375	3445.3125	8699.414063	5254.101563	6635.280944	2.880828162	10.42339565	0.855973003
3_4	00:00	3	154	2962.818933	3735.027353	1722.65625	233.4392096	172.265625	516.796875	3703.710938	3186.914063	2962.818933	4.148140813	25.44562893	0.799805849	3592.147936	549.129349	3531.445313	34.32058431	3531.445313	3186.914063	3962.109375	775.1953125	3592.147936	3.24993981	12.2356872	0.580161177	6094.238134	4176.723356	4134.375	261.0452098	3531.445313	3445.3125	7407.421875	3962.109375	6094.238134	3.106490615	11.75300499	0.82398308
3_4	04:00	3	81	2825.315479	4005.14617	1119.726563	250.3216356	172.265625	344.53125	3445.3125	3100.78125	2825.315479	4.787379509	30.87706342	0.784731288	3583.475737	597.0861891	3531.445313	37.31788682	3014.648438	3100.78125	4048.242188	947.4609375	3583.475737	3.090033089	11.1721871	0.5882512	7071.933122	4714.180767	5081.835938	294.6362979	3014.648438	3531.445313	9130.078125	5598.632813	7071.933122	2.688168017	9.729128045	0.877443548
3_4	08:00	4	33	3122.488679	4047.279787	1550.390625	252.9549867	172.265625	430.6640625	3875.976563	3445.3125	3122.488679	4.655748017	30.36600619	0.807439273	3582.722986	582.14657	3531.445313	36.38416062	3014.648438	3100.78125	3962.109375	861.328125	3582.722986	3.116953904	11.22864811	0.585487143	6845.681402	4456.28373	4823.4375	278.5177331	3014.648438	3531.445313	9130.078125	5598.632813	6845.681402	2.767821375	9.978070425	0.86754872
3_4	12:00	4	11	3140.829136	4063.280097	1550.390625	253.9550061	172.265625	430.6640625	3789.84375	3359.179688	3140.829136	4.687149647	30.74370011	0.806903721	3543.550481	583.1555938	3445.3125	36.44722461	2928.515625	3014.648438	3962.109375	947.4609375	3543.550481	3.20628078	11.97745264	0.5834758	6759.208938	4469.160581	4651.171875	279.3225363	2928.515625	3445.3125	8957.8125	5512.5	6759.208938	2.911262916	10.93981996	0.862737965
3_4	00:00	4	354	2888.229974	3632.528625	1894.921875	227.0330391	172.265625	516.796875	3531.445313	3014.648438	2888.229974	3.914107808	23.02042489	0.791065535	3494.842463	542.7411677	3359.179688	33.92132298	3186.914063	3100.78125	3875.976563	775.1953125	3494.842463	3.654741358	15.97190663	0.569959764	5732.659909	4124.072753	3875.976563	257.7545471	3186.914063	3186.914063	6632.226563	3445.3125	5732.659909	3.618921865	16.02423674	0.794306608
3_4	04:00	4	4	3234.896326	4053.835924	1808.789063	253.3647452	172.265625	516.796875	3875.976563	3359.179688	3234.896326	4.41896201	28.15364879	0.81459494	3530.392834	572.7054431	3445.3125	35.7940902	3014.648438	3014.648438	3962.109375	947.4609375	3530.392834	3.257049397	12.29520752	0.580941978	6677.61841	4397.414159	4478.90625	274.8383849	3014.648438	3445.3125	8957.8125	5512.5	6677.61841	2.984583177	11.32586963	0.857886327
3_4	16:00	4	14	3077.675091	4138.562481	1297.058824	258.6601551	172.9411765	345.8823529	3804.705882	3458.823529	3077.675091	4.977964192	33.39918683	0.800008283	3584.294511	606.0933596	3545.294118	37.88083498	2853.529412	3026.470588	4064.117647	1037.647059	3584.294511	3.116689692	11.40653382	0.588240373	7126.875321	4585.012027	5361.176471	286.5632517	2853.529412	3545.294118	9511.764706	5966.470588	7126.875321	2.662922152	9.795191371	0.880675087
3_4	20:00	4	17	2977.847124	4090.41396	1210.588235	255.6508725	172.9411765	345.8823529	3718.235294	3372.352941	2977.847124	5.069310451	34.7026883	0.793533079	3619.378451	603.5225821	3545.294118	37.72016138	2940	3112.941176	4064.117647	951.1764706	3619.378451	3.039627555	10.74380585	0.58984476	7307.225075	4591.901208	5707.058824	286.9938255	2940	3718.235294	9771.176471	6052.941176	7307.225075	2.443063621	8.588350666	0.888822685
3_5	15:00	1	541	3385.737952	1947.013656	3372.352941	121.6883535	3372.352941	2853.529412	3718.235294	864.7058824	3385.737952	3.960742277	18.63295008	0.68194439	3442.486963	432.6084371	3372.352941	27.03802732	3372.352941	3112.941176	3718.235294	605.2941176	3442.486963	4.202378811	20.16633206	0.536621718	3835.776133	1816.701531	3458.823529	113.5438457	3372.352941	3199.411765	3804.705882	605.2941176	3835.776133	4.207160323	20.22011158	0.604210189
3_5	17:00	1	420	3034.841706	2408.392299	3112.941176	150.5245187	3285.882353	1815.882353	3631.764706	1815.882353	3034.841706	3.134762187	12.71022726	0.727182877	3450.975686	461.3914538	3372.352941	28.83696586	3285.882353	3112.941176	3718.235294	605.2941176	3450.975686	3.989053517	18.26139209	0.547684145	4009.486299	2333.526922	3458.823529	145.8454326	3285.882353	3112.941176	3804.705882	691.7647059	4009.486299	3.996266768	18.33133723	0.627529433
3_5	19:00	1	365	2853.688308	2626.556546	2940	164.1597841	3372.352941	1037.647059	3545.294118	2507.647059	2853.688308	2.665272142	9.38653266	0.743148269	3452.671972	463.9436772	3372.352941	28.99647982	3372.352941	3112.941176	3718.235294	605.2941176	3452.671972	3.875756682	17.13060285	0.549174543	4183.252164	2684.080605	3458.823529	167.7550378	3372.352941	3112.941176	3891.176471	778.2352941	4183.252164	3.883633646	17.20457382	0.644717563
3_5	21:00	1	361	2641.156363	2889.232896	2507.647059	180.577056	345.8823529	691.7647059	3458.823529	2767.058824	2641.156363	2.709595642	10.29583202	0.751492287	3422.319711	470.1331497	3372.352941	29.38332186	3285.882353	3112.941176	3718.235294	605.2941176	3422.319711	3.998309923	18.30038136	0.548143823	4477.801784	3225.636328	3458.823529	201.6022705	3285.882353	3112.941176	3977.647059	864.7058824	4477.801784	4.012691545	18.43109418	0.670753446
3_5	23:00	1	250	2458.136607	3108.567358	1729.411765	194.2854599	345.8823529	518.8235294	3285.882353	2767.058824	2458.136607	3.171166292	14.68195119	0.75112336	3388.136513	469.9527015	3285.882353	29.37204384	3285.882353	3026.470588	3631.764706	605.2941176	3388.136513	4.054154157	18.63519636	0.545242325	4904.265201	3818.782396	3458.823529	238.6738998	3285.882353	3112.941176	4150.588235	1037.647059	4904.265201	4.073211656	18.80735356	0.703471521
3_5	04:00	2	112	2269.164137	3507.989091	1037.647059	219.2493182	345.8823529	345.8823529	2680.588235	2334.705882	2269.164137	4.284911502	24.40057464	0.740173094	3390.628051	529.3985614	3285.882353	33.08741009	3026.470588	3026.470588	3631.764706	605.2941176	3390.628051	3.948095625	17.76826359	0.558142489	6368.568739	4963.240581	3718.235294	310.2025363	3026.470588	3112.941176	8041.764706	4928.823529	6368.568739	3.972061271	18.06496511	0.808326737
3_5	08:00	2	106	2246.241389	3531.330628	1037.647059	220.7081643	345.8823529	345.8823529	2507.647059	2161.764706	2246.241389	4.265504765	24.04455438	0.738178097	3403.201333	542.2256371	3285.882353	33.88910232	2940	2940	3718.235294	778.2352941	3403.201333	3.859183586	16.97103664	0.561717059	6680.084654	5108.936336	3804.705882	319.308521	2940	3199.411765	8906.470588	5707.058824	6680.084654	3.870067936	17.21248166	0.82749833
3_5	12:00	2	512	2520.694532	3111.456425	1902.352941	194.4660266	345.8823529	518.8235294	3285.882353	2767.058824	2520.694532	3.018263225	12.99098377	0.749046748	3385.79144	440.2416987	3372.352941	27.51510617	3285.882353	3112.941176	3631.764706	518.8235294	3385.79144	4.250546877	20.37016266	0.534144723	4812.948824	3725.649959	3458.823529	232.8531224	3285.882353	3112.941176	3977.647059	864.7058824	4812.948824	4.269656804	20.54279561	0.686341335
3_5	16:00	2	382	2404.402079	3246.546747	1470	202.9091717	345.8823529	432.3529412	3112.941176	2680.588235	2404.402079	3.452586864	17.03845315	0.750485327	3357.474322	483.657041	3285.882353	30.22856506	3112.941176	3026.470588	3631.764706	605.2941176	3357.474322	4.226948294	20.35955611	0.543755679	5238.871036	4175.907328	3458.823529	260.994208	3112.941176	3112.941176	4582.941176	1470	5238.871036	4.254440056	20.62206769	0.72884547
3_5	20:00	2	415	2572.02211	3070.923116	2161.764706	191.9326947	345.8823529	605.2941176	3285.882353	2680.588235	2572.02211	2.929372046	12.07484611	0.750601823	3347.738995	451.5990375	3285.882353	28.22493985	3199.411765	3026.470588	3545.294118	518.8235294	3347.738995	4.358485561	21.45757674	0.534124529	4704.588575	3625.325973	3372.352941	226.5828733	3199.411765	3112.941176	3977.647059	864.7058824	4704.588575	4.37939388	21.64678521	0.681593694
3_5	00:00	2	322	2417.766449	3125.309407	1642.941176	195.331838	345.8823529	518.8235294	3199.411765	2680.588235	2417.766449	3.270725187	15.62678067	0.749804704	3373.094186	472.8254609	3285.882353	29.55159131	3199.411765	3026.470588	3631.764706	605.2941176	3373.094186	4.09328695	18.95033546	0.544210154	4987.240396	3925.792446	3458.823529	245.3620278	3199.411765	3112.941176	4150.588235	1037.647059	4987.240396	4.113951253	19.1357122	0.709566591
3_5	04:00	3	67	2221.405028	3462.394419	1037.647059	216.3996512	345.8823529	345.8823529	2680.588235	2334.705882	2221.405028	4.293861098	24.31391635	0.736922039	3372.486894	544.6484216	3199.411765	34.04052635	2940	2940	3631.764706	691.7647059	3372.486894	4.138832563	19.85248625	0.557756127	6340.681315	4951.166097	3718.235294	309.447881	2940	3112.941176	7955.294118	4842.352941	6340.681315	4.176593475	20.30551589	0.808114397
3_5	08:00	3	55	2172.982025	3589.015255	951.1764706	224.3134534	345.8823529	345.8823529	2248.235294	1902.352941	2172.982025	4.470265483	25.71888049	0.728255332	3421.226321	601.0916588	3285.882353	37.56822868	2940	2940	3804.705882	864.7058824	3421.226321	4.054987582	19.752879	0.571043497	7311.782877	5343.432511	4496.470588	333.9645319	2940	3199.411765	10549.41176	7350	7311.782877	4.078275374	20.42783924	0.864165476
3_5	12:00	3	210	2268.872336	3446.732749	1037.647059	215.4207968	345.8823529	345.8823529	2767.058824	2421.176471	2268.872336	4.170094983	23.30495499	0.742055203	3397.21248	532.8495187	3285.882353	33.30309492	3026.470588	3026.470588	3718.235294	691.7647059	3397.21248	3.945646114	17.9660763	0.55961076	6140.952838	4829.517801	3718.235294	301.8448626	3026.470588	3112.941176	7263.529412	4150.588235	6140.952838	3.975228545	18.30623789	0.795849235
3_5	16:00	3	177	2253.402015	3531.166777	951.1764706	220.6979235	345.8823529	345.8823529	2594.117647	2248.235294	2253.402015	4.386609142	25.13390117	0.739400559	3446.369649	567.7709377	3372.352941	35.48568361	2853.529412	3026.470588	3804.705882	778.2352941	3446.369649	3.696094179	15.99922051	0.571340208	6551.762994	5010.858487	3891.176471	313.1786555	2853.529412	3199.411765	8474.117647	5274.705882	6551.762994	3.709602437	16.30468983	0.825822243
3_5	20:00	3	90	2303.579713	3447.092526	1124.117647	215.4432829	345.8823529	432.3529412	2853.529412	2421.176471	2303.579713	4.152447084	23.26182919	0.745085464	3396.633653	557.0281456	3285.882353	34.8142591	2940	2940	3718.235294	778.2352941	3396.633653	4.0542495	19.32522363	0.562906314	6046.804436	4755.521149	3718.235294	297.2200718	2940	3112.941176	6917.647059	3804.705882	6046.804436	4.094272054	19.78447937	0.793967203
3_5	00:00	3	425	2421.991818	3180.340651	1642.941176	198.7712907	345.8823529	518.8235294	3026.470588	2507.647059	2421.991818	3.277308916	15.24567852	0.744557062	3256.982319	458.1055752	3199.411765	28.63159845	3026.470588	2940	3458.823529	518.8235294	3256.982319	4.694709308	24.70521445	0.523469175	4974.283379	4048.190605	3285.882353	253.0119128	3026.470588	3026.470588	4150.588235	1124.117647	4974.283379	4.722234903	24.96647376	0.698483067
3_5	04:00	4	44	2239.544366	3670.83244	864.7058824	229.4270275	345.8823529	345.8823529	2421.176471	2075.294118	2239.544366	4.584606884	26.85270984	0.732280424	3425.544548	590.6792446	3285.882353	36.91745279	2853.529412	2940	3804.705882	864.7058824	3425.544548	3.965332534	18.80825277	0.570633381	7186.837123	5313.697142	4323.529412	332.1060714	2853.529412	3199.411765	10376.47059	7177.058824	7186.837123	3.997951244	19.45864669	0.856517719
3_5	08:00	4	89	2217.039561	3500.952868	951.1764706	218.8095542	345.8823529	345.8823529	2507.647059	2161.764706	2217.039561	4.386759799	25.02088822	0.73588363	3405.60571	576.6690925	3285.882353	36.04181828	2853.529412	2940	3718.235294	778.2352941	3405.60571	4.031432129	19.29110128	0.566799872	6631.8638	5056.408371	3977.647059	316.0255232	2853.529412	3112.941176	8733.529412	5620.588235	6631.8638	4.062930726	19.81867043	0.830238579
3_5	12:00	4	79	2306.152814	3541.503789	1037.647059	221.3439868	345.8823529	345.8823529	2767.058824	2421.176471	2306.152814	4.268715253	24.24652622	0.740865438	3322.112382	535.0593838	3199.411765	33.44121149	2853.529412	2940	3631.764706	691.7647059	3322.112382	4.456587877	22.93533252	0.548883337	6227.360596	4935.710066	3631.764706	308.4818791	2853.529412	3026.470588	7782.352941	4755.882353	6227.360596	4.510596471	23.51297005	0.79613195
3_5	00:00	4	382	2463.076069	3105.068793	1902.352941	194.0667996	345.8823529	518.8235294	3112.941176	2594.117647	2463.076069	3.076533652	13.29006305	0.742260441	3256.956537	432.5644462	3199.411765	27.03527789	3026.470588	2940	3458.823529	518.8235294	3256.956537	4.657447583	24.11176353	0.517593366	4775.736101	3853.891426	3285.882353	240.8682142	3026.470588	3026.470588	3891.176471	864.7058824	4775.736101	4.679195221	24.31010851	0.677183929
3_5	16:00	4	24	2208.055207	3707.945698	864.7058824	231.7466061	345.8823529	345.8823529	2334.705882	1988.823529	2208.055207	4.584399773	26.55106427	0.727023529	3388.692386	587.1307035	3199.411765	36.69566897	2853.529412	2940	3718.235294	778.2352941	3388.692386	4.216894263	21.2304304	0.565183209	7388.397223	5408.082694	4496.470588	338.0051684	2853.529412	3199.411765	10895.29412	7695.882353	7388.397223	4.266674111	22.08251472	0.862963135
3_5	20:00	4	19	2225.929536	3720.104553	864.7058824	232.5065345	345.8823529	345.8823529	2334.705882	1988.823529	2225.929536	4.672008347	27.7295741	0.727614396	3377.63566	582.4109352	3199.411765	36.40068345	2853.529412	2940	3718.235294	778.2352941	3377.63566	4.246813577	21.43573851	0.563464662	7382.481989	5414.493858	4496.470588	338.4058661	2853.529412	3199.411765	10895.29412	7695.882353	7382.481989	4.294900695	22.25859545	0.862004137
3_6	16:00	1	565	3980.738922	2385.285808	3617.578125	149.080363	3531.445313	3100.78125	4134.375	1033.59375	3980.738922	3.768011045	17.3769488	0.746466533	3635.570142	490.7984196	3617.578125	30.67490122	3531.445313	3273.046875	3962.109375	689.0625	3635.570142	3.941464101	18.26149831	0.563201631	4447.203878	2251.583394	3703.710938	140.7239622	3531.445313	3359.179688	4306.640625	947.4609375	4447.203878	3.932358964	18.30039201	0.687568634
3_6	18:00	1	450	3355.398771	2506.254515	3359.179688	156.6409072	3531.445313	1981.054688	4048.242188	2067.1875	3355.398771	2.708852133	9.82286037	0.769319119	3663.911219	514.3934005	3617.578125	32.14958753	3531.445313	3273.046875	4048.242188	775.1953125	3663.911219	3.547785203	14.74477483	0.572912487	4428.978115	2280.411456	3789.84375	142.525716	3531.445313	3359.179688	4306.640625	947.4609375	4428.978115	3.53158731	14.72747619	0.690977798
3_6	20:00	1	415	3043.679528	2693.560906	3186.914063	168.3475566	344.53125	861.328125	3962.109375	3100.78125	3043.679528	2.507130331	8.819012388	0.776496278	3685.307953	532.6608136	3617.578125	33.29130085	3531.445313	3273.046875	4048.242188	775.1953125	3685.307953	3.419693942	13.78556493	0.578404948	4577.974612	2546.562845	3789.84375	159.1601778	3531.445313	3359.179688	4478.90625	1119.726563	4577.974612	3.399855551	13.76074162	0.707529248
3_6	22:00	1	371	2808.758854	2925.0927	2325.585938	182.8182937	172.265625	602.9296875	3789.84375	3186.914063	2808.758854	2.992988916	13.56961608	0.79057355	3658.535526	568.6211729	3617.578125	35.5388233	3445.3125	3186.914063	4048.242188	861.328125	3658.535526	3.236118367	12.47099738	0.585875114	5017.179712	2953.729426	3875.976563	184.6080891	3445.3125	3359.179688	5167.96875	1808.789063	5017.179712	3.147238151	12.19415871	0.760549755
3_6	23:50	1	260	2801.52876	2994.125819	2239.453125	187.1328637	172.265625	602.9296875	3703.710938	3100.78125	2801.52876	3.161664961	14.98390986	0.792363611	3604.414722	565.1457246	3531.445313	35.32160779	3273.046875	3186.914063	3962.109375	775.1953125	3604.414722	3.40379258	13.94302509	0.581797431	5142.316508	3075.498897	3875.976563	192.218681	3273.046875	3273.046875	5770.898438	2497.851563	5142.316508	3.295373157	13.6050419	0.771358347
3_6	04:00	2	97	2505.328628	3196.330227	1205.859375	199.7706392	172.265625	430.6640625	3359.179688	2928.515625	2505.328628	4.191051397	23.05609706	0.775818002	3691.86789	660.8384153	3617.578125	41.30240095	2842.382813	3100.78125	4220.507813	1119.726563	3691.86789	2.810650377	9.388540413	0.599153396	6129.173927	3572.473608	4823.4375	223.2796005	2842.382813	3531.445313	7579.6875	4048.242188	6129.173927	2.138081401	6.913119864	0.845783047
3_6	08:00	2	48	2127.551477	3171.509071	861.328125	198.219317	344.53125	344.53125	2497.851563	2153.320313	2127.551477	4.642237084	27.07999443	0.735545567	3631.874048	626.5280577	3531.445313	39.15800361	3359.179688	3100.78125	4134.375	1033.59375	3631.874048	3.016558873	10.89288007	0.594085092	6380.456094	4224.004132	4565.039063	264.0002582	3359.179688	3445.3125	7924.21875	4478.90625	6380.456094	2.715307697	9.858231479	0.850426466
3_6	12:00	2	547	2980.114973	2793.099598	2928.515625	174.5687248	172.265625	775.1953125	3789.84375	3014.648438	2980.114973	2.604036312	9.590199936	0.785907524	3593.016847	513.8999175	3531.445313	32.11874484	3359.179688	3186.914063	3875.976563	689.0625	3593.016847	3.677471916	15.82935766	0.569563481	4729.983955	2697.428918	3703.710938	168.5893074	3359.179688	3359.179688	4651.171875	1291.992188	4729.983955	3.640393578	15.7486124	0.727030312
3_6	16:00	2	462	2449.252119	3021.057135	1378.125	188.8160709	344.53125	430.6640625	3445.3125	3014.648438	2449.252119	3.956256538	21.64379877	0.761906075	3609.08844	548.2701344	3531.445313	34.2668834	3445.3125	3186.914063	3962.109375	775.1953125	3609.08844	3.515184128	14.8917206	0.578846503	5206.669921	3456.302422	3789.84375	216.0189014	3445.3125	3359.179688	5167.96875	1808.789063	5206.669921	3.48809565	14.92830733	0.763434062
3_6	20:00	2	253	2301.692551	3044.634618	1119.726563	190.2896637	344.53125	430.6640625	3273.046875	2842.382813	2301.692551	4.354138331	24.93687259	0.753588015	3639.360613	586.1170596	3531.445313	36.63231623	3359.179688	3186.914063	4048.242188	861.328125	3639.360613	3.219486456	12.4362513	0.587880258	5515.2058	3668.626815	3962.109375	229.2891759	3359.179688	3359.179688	6029.296875	2670.117188	5515.2058	3.131269994	12.205697	0.79274225
3_6	00:00	2	209	2501.427407	2945.815476	1636.523438	184.1134672	344.53125	516.796875	3445.3125	2928.515625	2501.427407	3.672688352	19.24354844	0.764868761	3548.999919	550.6466575	3445.3125	34.4154161	3186.914063	3100.78125	3875.976563	775.1953125	3548.999919	3.649790355	15.8708253	0.575103049	4988.177767	3298.878224	3703.710938	206.179889	3186.914063	3273.046875	4823.4375	1550.390625	4988.177767	3.635261365	15.9401807	0.747489065
3_6	04:00	3	224	2198.861928	3156.265748	947.4609375	197.2666092	344.53125	344.53125	2842.382813	2497.851563	2198.861928	4.674608207	27.57774895	0.743172044	3698.01136	645.8983302	3617.578125	40.36864564	3100.78125	3100.78125	4220.507813	1119.726563	3698.01136	2.761832224	8.980047789	0.599448415	6051.624947	4012.779042	4392.773438	250.7986901	3100.78125	3445.3125	7149.023438	3703.710938	6051.624947	2.526162767	8.178513441	0.832119963
3_6	08:00	3	49	2500.235724	3231.126478	1205.859375	201.9454049	172.265625	430.6640625	3359.179688	2928.515625	2500.235724	4.308470833	24.16428837	0.773995286	3674.882841	653.8314787	3617.578125	40.86446742	2928.515625	3100.78125	4220.507813	1119.726563	3674.882841	2.850665384	9.673654135	0.597690535	6117.750479	3632.132745	4737.304688	227.0082965	2928.515625	3531.445313	7579.6875	4048.242188	6117.750479	2.270539084	7.549336032	0.844498401
3_6	12:00	3	106	2238.364989	3252.777966	947.4609375	203.2986229	344.53125	344.53125	2756.25	2411.71875	2238.364989	4.697136991	27.69950806	0.744035048	3674.19693	643.7362067	3617.578125	40.23351292	3014.648438	3100.78125	4220.507813	1119.726563	3674.19693	2.846540033	9.588388246	0.596941185	6309.717948	4134.363799	4478.90625	258.3977374	3014.648438	3445.3125	8010.351563	4565.039063	6309.717948	2.597514316	8.79150684	0.845816872
3_6	16:00	3	69	2515.124197	3233.327033	1205.859375	202.0829396	172.265625	430.6640625	3359.179688	2928.515625	2515.124197	4.309085233	24.06272956	0.774807604	3684.88338	668.6590002	3617.578125	41.79118751	2842.382813	3100.78125	4220.507813	1119.726563	3684.88338	2.806911562	9.450548666	0.599714353	6156.188161	3598.634008	4823.4375	224.9146255	2842.382813	3531.445313	7665.820313	4134.375	6156.188161	2.144418138	7.039728271	0.847740849
3_6	20:00	3	113	2530.354488	3209.982949	1205.859375	200.6239343	172.265625	430.6640625	3445.3125	3014.648438	2530.354488	4.24323867	23.69239355	0.776708672	3689.026649	641.1384248	3703.710938	40.07115155	3962.109375	3100.78125	4220.507813	1119.726563	3689.026649	2.836940072	9.560158005	0.597517927	6003.036024	3576.157477	4565.039063	223.5098423	3962.109375	3531.445313	7407.421875	3875.976563	6003.036024	2.361086145	7.862428935	0.837328524
3_6	00:00	3	372	2338.771826	2843.131101	1464.257813	177.6956938	344.53125	430.6640625	3273.046875	2842.382813	2338.771826	3.836486198	20.60899261	0.750866761	3453.286983	539.7376984	3359.179688	33.73360615	3186.914063	3014.648438	3703.710938	689.0625	3453.286983	3.885685509	17.57777394	0.565331045	4848.219276	3319.724953	3531.445313	207.4828095	3186.914063	3100.78125	4651.171875	1550.390625	4848.219276	3.881600624	17.66917268	0.732928327
3_6	04:00	4	88	2263.976473	3163.832133	947.4609375	197.7395083	344.53125	344.53125	2928.515625	2583.984375	2263.976473	4.568235866	26.52696221	0.750760976	3605.923199	624.9940991	3531.445313	39.0621312	3014.648438	3100.78125	4048.242188	947.4609375	3605.923199	3.038147624	10.99160699	0.592854718	6062.019429	3917.235077	4392.773438	244.8271923	3014.648438	3359.179688	7493.554688	4134.375	6062.019429	2.744421144	9.957560683	0.836487795
3_6	08:00	4	81	2456.192956	3262.759057	1119.726563	203.9224411	172.265625	344.53125	3100.78125	2756.25	2456.192956	4.433708133	25.17439566	0.768313853	3696.59842	686.0050105	3617.578125	42.87531316	2842.382813	3100.78125	4306.640625	1205.859375	3696.59842	2.841376015	9.852846293	0.60021982	6370.179048	3699.058903	5081.835938	231.1911814	2842.382813	3703.710938	7924.21875	4220.507813	6370.179048	2.038810662	6.85984634	0.858445691
3_6	12:00	4	48	2417.831763	3263.04544	1033.59375	203.94034	172.265625	344.53125	3014.648438	2670.117188	2417.831763	4.530880714	26.02281205	0.763618041	3702.042271	685.6074745	3617.578125	42.85046716	2842.382813	3100.78125	4306.640625	1205.859375	3702.042271	2.833627317	9.71875218	0.600102557	6459.441198	3714.867132	5254.101563	232.1791958	2842.382813	3703.710938	8096.484375	4392.773438	6459.441198	1.939451605	6.375522185	0.862316665
3_6	00:00	4	420	2144.830915	2986.091166	1033.59375	186.6306979	344.53125	344.53125	2928.515625	2583.984375	2144.830915	4.51046308	26.24456333	0.739683391	3536.222855	617.3409501	3445.3125	38.58380938	2928.515625	3014.648438	3962.109375	947.4609375	3536.222855	3.3712844	13.71456135	0.585458861	5514.599944	3838.816295	3962.109375	239.9260184	2928.515625	3186.914063	6115.429688	2928.515625	5514.599944	3.301043083	13.58299312	0.794073817
3_6	16:00	4	171	2036.057058	3157.655159	778.2352941	197.3534475	345.8823529	345.8823529	2421.176471	2075.294118	2036.057058	4.930373857	29.81433341	0.722103908	3704.274473	653.8974456	3718.235294	40.86859035	2940	3112.941176	4237.058824	1124.117647	3704.274473	2.819923004	9.399454305	0.598361467	6501.34398	4292.446146	4582.941176	268.2778841	2940	3545.294118	8128.235294	4582.941176	6501.34398	2.507164532	8.355296412	0.854831928
3_6	20:00	4	40	2028.098302	3229.039814	778.2352941	201.8149884	345.8823529	345.8823529	2248.235294	1902.352941	2028.098302	4.958545886	30.12503219	0.718713126	3639.064511	648.7087996	3545.294118	40.54429997	2940	3112.941176	4150.588235	1037.647059	3639.064511	2.973264786	10.63421627	0.596196726	6776.88438	4466.027188	4755.882353	279.1266993	2940	3545.294118	8820	5274.705882	6776.88438	2.631112206	9.514875216	0.86813407
