# Supplementary material for: Spectral entropy of early-life distress calls as an iceberg indicator of chicken welfare
Source: J R Soc Interface. 2020 Jun 10;17(167):20200086. doi: 10.1098/rsif.2020.0086 (PMC7328393; doi:10.1098/rsif.2020.0086)
Supplement: Dataset 2: Behavioural data [file rsif20200086supp3.txt]

Flock	Time	Day_of_placement	Highpass_spectralentropy	Highpass_spectralentropy_Day1	Highpass_spectralentropy_Day2and3	Totalchicks_microphone	Foraging_microphone	Drinking_microphone	Activity_microphone	Distribution_microphone	Totalchicks_surrounding1	Foraging_surrounding1	Drinking_surrounding1	Totalchicks_surrounding2	Foraging_surrounding2	Drinking_surrounding2	Activity_surrounding	Distribution_surrounding	Largescale_movements
1_4	18:00	1	0.631633942	0.631633942	NA	30	18	10	2	2	30	25	2	180	155	16	2	2	no
1_5	17:00	1	0.680658835	0.680658835	NA	80	48	18	2	2	110	12	35	50	35	8	2	2	no
1_6	21:00	1	0.73011386	0.73011386	NA	80	50	13	2	2	70	38	13	60	8	21	2	2	no
1_6	16:00	1	0.673714644	0.673714644	NA	100	79	2	2	2	40	25	4	130	35	32	2	2	no
2_3	20:00	1	0.725528422	0.725528422	NA	20	6	7	2	2	10	4	10	20	16	6	2	2	no
2_3	16:00	1	0.687618539	0.687618539	NA	30	12	4	2	2	10	9	1	70	60	9	2	2	no
2_4	18:00	1	0.623690092	0.623690092	NA	40	7	1	2	2	20	4	5	100	43	27	2	2	no
2_4	16:00	1	0.613808939	0.613808939	NA	40	17	10	2	2	40	10	8	110	71	38	2	2	no
2_5	18:00	1	0.717184539	0.717184539	NA	50	20	3	2	2	40	22	1	20	14	0	2	2	no
2_5	19:00	1	0.734458565	0.734458565	NA	50	26	0	2	2	20	18	2	30	19	2	2	2	no
2_5	15:00	1	0.68950724	0.68950724	NA	50	34	6	2	2	60	25	7	40	27	2	2	2	no
2_5	10:00	1	0.696766681	0.696766681	NA	70	53	0	2	2	80	53	0	40	34	0	2	2	no
2_5	11:00	1	0.697181214	0.697181214	NA	80	42	5	2	2	70	43	3	50	35	1	2	2	no
2_5	20:00	1	0.726911469	0.726911469	NA	40	6	3	1	2	20	6	3	60	23	1	1	2	no
2_5	22:00	1	0.761299156	0.761299156	NA	30	3	1	1	2	40	8	1	70	9	3	1	2	no
2_5	21:00	1	0.752877451	0.752877451	NA	20	7	3	1	2	30	16	1	80	21	1	1	2	no
2_6	12:00	1	0.654582924	0.654582924	NA	80	50	7	2	2	80	48	5	70	5	11	2	2	no
2_6	13:00	1	0.653709983	0.653709983	NA	70	40	10	2	2	110	63	19	70	13	33	2	2	no
2_6	14:00	1	0.660960187	0.660960187	NA	100	49	10	2	2	110	37	16	70	7	25	2	2	no
3_3	21:00	1	0.77370624	0.77370624	NA	10	1	0	1	2	0	0	0	10	5	0	2	2	no
3_4	23:00	1	0.758232103	0.758232103	NA	30	3	8	2	2	50	19	8	50	29	2	2	2	no
3_5	23:00	1	0.703471521	0.703471521	NA	30	1	2	2	2	20	9	6	80	53	21	2	2	no
3_5	19:00	1	0.644717563	0.644717563	NA	40	22	2	2	2	40	25	1	80	60	8	2	2	no
3_5	16:00	1	0.615739279	0.615739279	NA	30	18	0	2	2	50	32	5	90	41	25	2	2	no
3_5	18:00	1	0.634359386	0.634359386	NA	30	15	7	2	2	30	17	2	100	66	11	2	2	no
3_6	19:00	1	0.702923071	0.702923071	NA	100	82	10	2	2	90	49	15	110	50	15	2	2	no
3_6	20:00	1	0.707529248	0.707529248	NA	110	70	10	2	2	90	53	12	110	50	13	2	2	no
3_6	17:00	1	0.685003767	0.685003767	NA	140	98	14	2	2	90	33	9	120	71	15	2	2	no
1_3	21:00	2	0.683780852	NA	0.683780852	30	5	0	1	2	40	3	1	40	0	2	0	2	no
1_3	23:00	2	0.652361913	NA	0.652361913	50	9	5	2	2	40	6	2	50	10	8	2	2	no
1_4	09:00	2	0.838338281	NA	0.838338281	30	6	5	1	2	40	30	4	30	18	5	1	2	no
1_4	16:00	2	0.681711888	NA	0.681711888	50	5	5	1	2	100	51	18	60	9	6	1	2	no
1_4	04:00	2	0.791813175	NA	0.791813175	30	8	3	2	2	50	37	4	70	21	7	1	2	no
1_4	03:00	2	0.770421487	NA	0.770421487	30	3	5	1	2	60	38	3	90	23	15	1	2	no
1_4	00:00	2	0.787016628	NA	0.787016628	20	4	9	2	2	40	32	8	120	98	20	2	2	no
1_5	22:00	2	0.76983281	NA	0.76983281	60	12	2	1	2	20	2	1	60	26	2	1	2	no
1_5	19:00	2	0.763199331	NA	0.763199331	70	6	4	1	2	40	6	1	60	8	3	1	2	no
1_5	21:00	2	0.761831661	NA	0.761831661	70	0	1	0	2	30	0	0	80	9	1	0	2	no
1_5	14:00	2	0.733254808	NA	0.733254808	40	0	2	0	2	20	0	3	110	27	1	0	2	no
1_5	18:00	2	0.745965722	NA	0.745965722	100	5	3	1	2	20	5	2	130	12	4	1	2	no
1_6	08:00	2	0.748267983	NA	0.748267983	20	3	2	0	2	30	7	2	50	0	12	1	2	no
2_3	08:00	2	0.892135343	NA	0.892135343	10	0	0	0	2	10	0	0	10	6	1	0	2	no
2_3	01:00	2	0.796369134	NA	0.796369134	10	0	1	0	2	10	0	0	20	8	4	1	2	no
2_3	10:00	2	0.811635489	NA	0.811635489	30	3	0	0	2	10	0	0	20	6	0	0	2	no
2_3	16:00	2	0.749048724	NA	0.749048724	30	2	1	0	2	50	2	0	30	8	0	0	2	no
2_3	14:00	2	0.83894839	NA	0.83894839	40	4	1	1	2	20	2	0	40	5	0	0	2	no
2_4	13:00	2	0.759426197	NA	0.759426197	80	0	1	0	2	70	0	4	10	0	0	0	2	no
2_4	04:00	2	0.904581606	NA	0.904581606	20	0	0	0	2	20	0	0	20	3	4	0	2	no
2_4	03:00	2	0.85190566	NA	0.85190566	10	0	0	0	2	20	6	0	30	8	13	1	2	no
2_4	12:00	2	0.808685657	NA	0.808685657	30	5	8	2	2	50	1	6	40	13	4	2	2	no
3_3	06:00	2	0.820473017	NA	0.820473017	0	0	0	0	2	10	0	0	0	0	0	0	2	no
3_3	11:00	2	0.8329941	NA	0.8329941	10	3	0	1	2	20	2	0	10	2	0	0	2	no
3_3	10:00	2	0.711438675	NA	0.711438675	20	2	0	0	2	20	0	2	20	8	0	1	2	no
3_3	12:00	2	0.829991666	NA	0.829991666	20	0	0	0	2	20	0	1	20	3	0	0	2	no
3_3	20:00	2	0.790938416	NA	0.790938416	30	3	1	2	2	30	3	1	40	22	4	1	2	no
3_3	19:00	2	0.825134248	NA	0.825134248	50	0	2	0	2	40	2	3	50	0	2	0	2	no
3_4	22:00	2	0.822500451	NA	0.822500451	40	3	1	0	2	30	21	3	30	14	2	1	2	no
3_4	19:00	2	0.831429597	NA	0.831429597	50	3	6	1	2	30	8	3	30	2	3	0	2	no
3_4	21:00	2	0.791695269	NA	0.791695269	50	1	0	0	2	40	0	0	30	0	1	0	2	no
3_4	06:00	2	0.867681357	NA	0.867681357	50	5	3	1	2	50	5	1	40	17	1	1	2	no
3_4	03:00	2	0.840696965	NA	0.840696965	20	4	2	1	2	60	9	4	40	17	3	1	2	no
3_4	07:00	2	0.858375406	NA	0.858375406	20	6	5	1	2	40	15	6	70	9	2	1	2	no
3_6	19:00	2	0.824854674	NA	0.824854674	100	22	10	2	2	50	13	3	70	41	8	2	2	no
3_6	21:00	2	0.832818068	NA	0.832818068	90	20	9	1	2	60	11	12	100	26	11	1	2	no
3_6	23:00	2	0.82531317	NA	0.82531317	70	15	7	1	2	40	2	2	110	9	2	0	2	no
3_6	14:00	2	0.742638082	NA	0.742638082	140	19	7	2	2	40	9	5	130	33	8	2	2	no
3_6	17:00	2	0.829736612	NA	0.829736612	110	16	6	1	2	50	12	8	160	17	5	1	2	no
3_6	10:00	2	0.848848532	NA	0.848848532	90	65	17	2	2	50	9	17	180	68	13	2	2	no
1_3	11:00	3	0.837031067	NA	0.837031067	40	2	0	0	2	30	1	0	40	5	1	0	2	no
1_3	17:00	3	0.835812007	NA	0.835812007	40	2	12	1	2	40	6	2	40	7	4	1	2	no
1_3	10:00	3	0.876154634	NA	0.876154634	30	1	0	0	2	50	3	0	40	5	2	0	2	no
1_3	16:00	3	0.751598996	NA	0.751598996	40	1	3	0	2	50	0	1	40	3	2	0	2	no
1_3	12:00	3	0.87832535	NA	0.87832535	60	4	2	0	2	60	2	3	40	2	4	0	2	no
1_3	13:00	3	0.764415499	NA	0.764415499	110	0	3	0	2	100	0	1	40	2	2	0	2	no
1_3	04:00	3	0.819391602	NA	0.819391602	20	10	3	2	2	50	14	3	50	7	7	1	2	no
1_3	05:00	3	0.784456558	NA	0.784456558	50	2	0	0	2	50	1	0	50	1	0	0	2	no
1_3	06:00	3	0.716256629	NA	0.716256629	80	8	7	1	2	50	3	5	50	2	2	0	2	no
1_3	15:00	3	0.794761101	NA	0.794761101	70	4	4	2	2	80	5	2	50	6	4	2	2	no
1_3	01:00	3	0.756154902	NA	0.756154902	50	1	0	2	2	50	7	0	70	12	0	1	2	no
1_5	03:00	3	0.830333827	NA	0.830333827	60	16	4	0	2	60	2	1	30	5	4	0	2	no
1_5	06:00	3	0.87494215	NA	0.87494215	70	2	0	0	2	40	1	0	50	2	0	0	2	no
1_6	03:00	3	0.821521175	NA	0.821521175	60	18	10	1	2	50	30	7	40	9	11	1	2	no
1_6	08:00	4	0.861302476	NA	0.861302476	70	35	2	2	2	60	19	9	50	13	4	1	2	no
1_6	13:00	3	0.782250697	NA	0.782250697	100	12	1	1	2	80	3	2	60	7	0	0	2	no
1_6	05:00	3	0.857586208	NA	0.857586208	40	0	1	0	2	50	2	0	70	0	0	0	2	no
1_6	17:00	3	0.831707606	NA	0.831707606	60	7	6	1	2	60	10	0	70	7	4	0	2	no
1_6	13:00	4	0.802065655	NA	0.802065655	100	4	8	0	2	100	8	7	70	4	10	0	2	no
1_6	19:00	3	0.824374076	NA	0.824374076	120	32	3	1	2	120	30	2	70	8	15	1	2	no
1_6	06:00	3	0.868966226	NA	0.868966226	50	3	0	0	2	60	3	1	80	3	1	0	2	no
1_6	09:00	3	0.814417244	NA	0.814417244	60	3	0	0	2	60	2	1	80	0	0	0	2	no
1_6	05:00	4	0.804675629	NA	0.804675629	80	16	4	1	2	70	12	3	80	7	3	1	2	no
1_6	12:00	3	0.818379815	NA	0.818379815	110	7	5	1	2	70	13	5	80	1	3	0	2	no
1_6	02:00	3	0.779339602	NA	0.779339602	70	11	2	1	2	50	5	3	90	4	8	0	2	no
1_6	14:00	3	0.839087422	NA	0.839087422	90	26	2	1	2	60	15	2	90	6	4	1	2	no
1_6	21:00	3	0.794011607	NA	0.794011607	120	15	9	1	2	130	15	4	110	12	13	1	2	no
2_3	12:00	3	0.858478455	NA	0.858478455	70	9	18	2	2	40	12	8	50	38	11	2	2	no
2_3	04:00	3	0.846764004	NA	0.846764004	70	8	8	1	2	40	14	0	60	23	0	1	2	no
2_4	05:00	3	0.848032393	NA	0.848032393	80	1	16	1	2	80	5	11	60	4	9	1	2	no
2_4	09:00	3	0.832097834	NA	0.832097834	80	8	26	2	2	80	10	33	60	12	41	2	2	no
2_4	08:00	3	0.861744964	NA	0.861744964	100	12	37	2	2	140	32	30	110	65	20	2	2	no
3_3	10:00	3	0.856300189	NA	0.856300189	80	14	18	1	2	20	4	8	20	3	4	1	2	no
3_3	03:00	3	0.857421355	NA	0.857421355	60	0	1	0	2	30	1	0	20	3	0	0	2	no
3_3	07:00	3	0.905536175	NA	0.905536175	70	2	1	0	2	30	0	0	20	1	0	0	2	no
3_3	01:00	3	0.801533403	NA	0.801533403	40	4	2	1	2	40	4	2	20	8	0	0	2	no
3_3	00:00	3	0.815537384	NA	0.815537384	60	3	0	0	2	40	0	1	30	1	2	0	2	no
3_3	04:00	3	0.889337935	NA	0.889337935	90	6	0	0	2	10	0	0	40	1	0	0	2	no
3_3	05:00	3	0.903406478	NA	0.903406478	70	2	1	0	2	30	1	2	50	4	1	0	2	no
3_3	06:00	3	0.89403069	NA	0.89403069	100	2	1	0	2	30	5	0	50	2	1	0	2	no
3_3	15:00	3	0.826771634	NA	0.826771634	110	9	6	1	2	70	7	3	60	18	2	1	2	no
3_3	16:00	3	0.853190609	NA	0.853190609	110	15	37	2	2	50	12	15	90	34	22	2	2	no
3_4	10:00	3	0.835937491	NA	0.835937491	50	0	0	0	2	30	6	5	20	0	0	0	2	no
3_4	07:00	3	0.886335143	NA	0.886335143	60	8	0	1	2	30	1	1	20	5	0	0	2	no
3_4	04:00	3	0.877443548	NA	0.877443548	40	0	0	0	2	10	0	0	30	0	0	0	2	no
3_4	06:00	3	0.882074743	NA	0.882074743	60	1	1	0	2	20	0	0	30	0	0	0	2	no
3_4	02:00	3	0.850133424	NA	0.850133424	40	1	0	0	2	40	4	0	30	8	2	0	2	no
3_4	08:00	3	0.852471353	NA	0.852471353	50	5	6	1	2	50	1	8	30	2	3	1	2	no
3_4	09:00	3	0.853172899	NA	0.853172899	40	3	3	1	2	40	9	1	50	14	2	1	2	no
3_5	14:00	3	0.787860298	NA	0.787860298	70	16	9	1	2	70	12	7	50	13	13	1	2	no
3_5	03:00	3	0.779355302	NA	0.779355302	60	20	7	2	2	60	33	9	80	26	21	2	2	no
3_6	10:00	3	0.86051836	NA	0.86051836	80	3	8	1	2	110	1	2	40	12	4	0	2	no
3_6	02:00	3	0.838396509	NA	0.838396509	90	4	4	0	2	100	1	2	110	13	3	0	2	no
3_6	18:00	1	0.690977798	0.690977798	NA	200	115	45	2	3	130	50	11	120	52	14	2	2	no
1_5	15:00	2	0.732977652	NA	0.732977652	80	2	1	0	3	40	2	2	110	17	1	0	2	no
2_3	17:00	2	0.78397742	NA	0.78397742	60	3	4	1	3	30	3	1	60	21	0	1	2	no
2_3	18:00	2	0.843356952	NA	0.843356952	70	10	3	1	3	40	9	2	60	20	1	1	2	no
2_4	05:00	2	0.643335009	NA	0.643335009	30	0	0	0	3	20	0	0	10	1	0	0	2	no
2_4	15:00	2	0.784558527	NA	0.784558527	110	3	3	0	3	80	3	1	70	10	2	0	2	no
3_3	18:00	2	0.833518979	NA	0.833518979	60	3	1	0	3	30	1	0	30	11	1	0	2	no
3_6	20:00	2	0.79274225	NA	0.79274225	120	6	5	0	3	50	5	2	100	26	11	1	2	no
1_6	07:00	4	0.858181152	NA	0.858181152	100	4	2	0	3	50	6	2	80	2	6	0	2	no
1_6	03:00	4	0.818104051	NA	0.818104051	100	7	4	0	3	60	14	4	90	6	3	0	2	no
2_3	00:00	3	0.839129367	NA	0.839129367	110	7	8	1	3	60	6	3	40	12	2	0	2	no
2_4	00:00	3	0.696018794	NA	0.696018794	120	5	13	1	3	110	6	4	70	7	13	1	2	no
2_4	02:00	3	0.86707001	NA	0.86707001	140	1	0	0	3	110	3	3	70	5	3	0	2	no
3_3	11:00	3	0.827683364	NA	0.827683364	90	6	2	1	3	40	3	3	40	9	1	1	2	no
3_3	09:00	3	0.834602189	NA	0.834602189	70	5	6	1	3	30	2	5	50	16	3	1	2	no
3_3	14:00	3	0.857181216	NA	0.857181216	120	1	4	0	3	70	2	5	80	12	4	0	2	no
3_4	05:00	3	0.873337947	NA	0.873337947	60	0	0	0	3	10	0	0	20	4	0	0	2	no
3_4	03:00	3	0.847165306	NA	0.847165306	40	0	1	0	3	30	2	0	20	0	0	0	2	no
3_6	08:00	3	0.844498401	NA	0.844498401	80	10	6	1	3	40	9	7	60	26	3	1	2	no
1_3	17:00	1	0.592516944	0.592516944	NA	50	19	15	2	1	60	18	7	140	32	21	2	2	no
1_4	19:00	1	0.650549117	0.650549117	NA	20	3	4	2	1	30	20	3	120	99	12	2	2	no
1_4	20:00	1	0.664021051	0.664021051	NA	30	15	8	2	1	50	34	4	130	81	19	2	2	no
1_4	21:00	1	0.70686441	0.70686441	NA	40	19	13	2	1	60	45	6	130	98	15	2	2	no
1_4	17:00	1	0.606906536	0.606906536	NA	30	13	4	2	1	30	22	5	250	162	17	2	2	no
1_5	19:00	1	0.697259342	0.697259342	NA	60	26	3	2	1	100	12	37	50	30	2	2	2	no
1_5	22:00	1	0.725404501	0.725404501	NA	90	28	19	1	1	110	10	40	70	40	8	1	2	no
1_5	18:00	1	0.683587445	0.683587445	NA	90	41	18	2	1	120	22	48	70	52	8	2	2	no
1_6	22:00	1	0.698256211	0.698256211	NA	50	23	12	2	1	80	31	7	70	6	24	2	2	no
2_3	22:00	1	0.734473548	0.734473548	NA	10	0	2	1	1	10	0	4	20	15	3	1	2	no
2_3	18:00	1	0.687352602	0.687352602	NA	20	0	9	2	1	50	17	7	70	55	13	2	2	no
2_3	17:00	1	0.701558188	0.701558188	NA	20	8	5	2	1	10	0	0	80	72	9	2	2	no
2_4	19:00	1	0.659489158	0.659489158	NA	30	7	5	2	1	30	3	6	80	38	23	2	2	no
2_4	20:00	1	0.661303228	0.661303228	NA	40	15	10	2	1	30	9	13	80	20	24	2	2	no
2_4	17:00	1	0.627234621	0.627234621	NA	40	12	4	2	1	40	8	2	130	67	25	2	2	no
2_6	17:00	1	0.672937296	0.672937296	NA	70	16	3	2	1	90	29	3	80	5	18	2	2	no
2_6	15:00	1	0.667681366	0.667681366	NA	50	42	12	2	1	120	70	11	80	27	6	2	2	no
2_6	16:00	1	0.672805465	0.672805465	NA	100	43	18	2	1	90	25	7	90	2	35	2	2	no
3_3	20:00	1	0.757510479	0.757510479	NA	0	0	0	0	1	0	1	0	10	5	0	2	2	no
3_3	17:00	1	0.715334611	0.715334611	NA	0	0	0	0	1	10	5	0	10	12	0	2	2	no
3_3	22:00	1	0.808269871	0.808269871	NA	0	0	0	0	1	10	3	1	10	0	0	2	2	no
3_3	19:00	1	0.736152334	0.736152334	NA	10	0	2	2	1	0	1	1	20	20	0	2	2	no
3_3	23:00	1	0.819575486	0.819575486	NA	0	0	0	0	1	0	0	0	30	22	1	1	2	no
3_3	15:00	1	0.689367097	0.689367097	NA	10	9	2	2	1	20	7	8	30	17	8	2	2	no
3_5	20:00	1	0.660578651	0.660578651	NA	20	6	5	2	1	30	18	9	70	46	23	2	2	no
3_5	17:00	1	0.627529433	0.627529433	NA	40	18	12	2	1	30	11	5	80	46	18	2	2	no
3_5	22:00	1	0.688250989	0.688250989	NA	20	2	2	2	1	20	13	1	120	74	20	2	2	no
1_3	19:00	2	0.641649055	NA	0.641649055	10	4	1	1	1	30	0	0	30	5	2	1	2	no
1_3	22:00	2	0.742451107	NA	0.742451107	20	6	3	1	1	30	4	3	50	9	4	2	2	no
1_3	17:00	2	0.666846577	NA	0.666846577	30	1	0	0	1	40	4	0	50	7	5	1	2	no
1_4	14:00	2	0.73835463	NA	0.73835463	30	2	2	0	1	40	29	2	40	8	1	1	2	no
1_4	12:00	2	0.725332861	NA	0.725332861	30	14	3	0	1	60	23	2	40	5	0	1	2	no
1_4	07:00	2	0.602462474	NA	0.602462474	30	11	4	1	1	70	33	0	50	19	0	1	2	no
1_4	05:00	2	0.841250378	NA	0.841250378	20	11	0	1	1	90	34	5	60	26	2	2	2	no
1_4	01:00	2	0.76978234	NA	0.76978234	40	10	15	1	1	60	43	11	100	51	12	2	2	no
1_5	08:00	2	0.818108737	NA	0.818108737	30	0	0	0	1	40	0	1	230	17	8	0	2	no
1_6	00:00	2	0.750864909	NA	0.750864909	50	20	4	1	1	60	43	4	60	12	10	1	2	no
2_3	06:00	2	0.867907457	NA	0.867907457	0	0	0	0	1	20	0	2	10	9	0	1	2	no
2_3	03:00	2	0.852975521	NA	0.852975521	10	0	2	1	1	10	0	2	40	11	7	1	2	no
2_3	07:00	2	0.812156713	NA	0.812156713	10	0	1	1	1	10	0	7	40	30	10	2	2	no
2_4	01:00	2	0.735406686	NA	0.735406686	10	1	1	1	1	20	3	3	10	6	6	1	2	no
2_4	08:00	2	0.937718196	NA	0.937718196	10	0	0	0	1	40	0	0	20	0	4	0	2	no
3_3	04:00	2	0.888304324	NA	0.888304324	0	0	0	0	1	0	0	0	0	0	0	0	2	no
3_3	05:00	2	0.862743438	NA	0.862743438	0	0	0	0	1	0	0	0	0	0	0	0	2	no
3_3	07:00	2	0.755419432	NA	0.755419432	0	0	0	0	1	0	0	0	10	1	3	1	2	no
3_3	01:00	2	0.835799972	NA	0.835799972	0	0	0	0	1	0	0	0	20	0	0	0	2	no
3_3	02:00	2	0.866531167	NA	0.866531167	0	0	0	0	1	0	0	0	20	0	0	1	2	no
3_3	03:00	2	0.816922707	NA	0.816922707	0	0	0	0	1	0	0	0	20	0	0	0	2	no
3_3	00:00	2	0.83823458	NA	0.83823458	0	0	0	0	1	0	0	0	20	0	0	0	2	no
3_3	14:00	2	0.806730228	NA	0.806730228	20	3	2	1	1	20	3	3	50	13	1	1	2	no
3_4	08:00	2	0.827836958	NA	0.827836958	10	0	3	1	1	30	10	0	40	24	1	2	2	no
3_4	02:00	2	0.823494171	NA	0.823494171	20	6	9	1	1	40	18	9	50	32	2	1	2	no
1_6	18:00	3	0.842600508	NA	0.842600508	70	10	3	1	1	70	23	0	100	11	1	1	2	no
1_6	04:00	3	0.815672416	NA	0.815672416	60	3	0	0	1	80	3	1	140	0	3	0	2	no
1_3	20:00	1	0.672323123	0.672323123	NA	40	9	7	2	2	50	15	9	310	37	23	2	3	yes
1_3	22:00	1	0.66040109	0.66040109	NA	50	13	13	2	2	60	11	14	320	27	14	2	3	yes
1_4	16:00	1	0.603668473	0.603668473	NA	40	13	8	2	2	20	16	6	330	172	35	2	3	yes
1_5	23:00	1	0.757829569	0.757829569	NA	60	20	4	1	2	60	6	23	80	21	4	1	3	yes
2_5	23:00	1	0.780083311	0.780083311	NA	30	3	3	0	2	20	2	0	80	5	1	0	3	yes
1_3	09:00	2	0.684427388	NA	0.684427388	10	0	0	0	2	20	0	0	50	0	2	0	3	yes
1_3	07:00	2	0.896313901	NA	0.896313901	70	14	10	1	2	180	13	6	80	7	3	0	3	yes
1_3	05:00	2	0.806442697	NA	0.806442697	70	22	9	1	2	130	14	8	120	9	7	0	3	yes
1_3	02:00	2	0.671350671	NA	0.671350671	60	20	21	2	2	60	18	36	280	25	22	1	3	yes
1_4	17:00	2	0.695107905	NA	0.695107905	60	26	20	2	2	160	128	10	40	34	9	2	3	yes
1_4	20:00	2	0.556403289	NA	0.556403289	90	26	25	2	2	80	28	13	50	38	16	2	3	yes
1_4	19:00	2	0.7003261	NA	0.7003261	50	15	2	1	2	70	60	3	70	40	9	1	3	yes
1_4	06:00	2	0.833279406	NA	0.833279406	30	1	2	1	2	110	12	2	90	14	0	1	3	yes
1_5	07:00	2	0.833908411	NA	0.833908411	50	2	4	1	2	30	4	7	80	6	3	1	3	yes
1_5	03:00	2	0.795336936	NA	0.795336936	60	3	3	0	2	40	0	11	100	7	6	1	3	yes
1_5	06:00	2	0.844359101	NA	0.844359101	50	10	0	0	2	40	3	18	130	4	3	0	3	yes
1_5	02:00	2	0.784410633	NA	0.784410633	40	6	4	1	2	60	1	6	150	20	5	1	3	yes
1_5	10:00	2	0.832770692	NA	0.832770692	40	8	0	1	2	10	1	2	240	17	3	0	3	yes
1_5	11:00	2	0.779637518	NA	0.779637518	50	1	3	0	2	10	0	1	240	9	2	0	3	yes
1_6	02:00	2	0.764973822	NA	0.764973822	40	14	6	1	2	40	17	5	60	7	6	1	3	yes
1_6	03:00	2	0.813043889	NA	0.813043889	40	10	1	1	2	40	9	6	60	5	10	0	3	yes
1_6	04:00	2	0.793483489	NA	0.793483489	30	1	2	0	2	40	12	0	80	7	4	0	3	yes
1_6	06:00	2	0.807930286	NA	0.807930286	40	5	1	1	2	40	25	1	90	4	19	0	3	yes
1_6	05:00	2	0.819161006	NA	0.819161006	40	3	7	0	2	50	18	5	100	5	6	0	3	yes
3_3	16:00	2	0.780768493	NA	0.780768493	20	0	0	0	2	40	1	4	100	7	5	0	3	yes
3_4	09:00	2	0.743190611	NA	0.743190611	20	0	1	0	2	0	0	0	60	24	1	1	3	yes
3_5	03:00	2	0.815903078	NA	0.815903078	10	7	4	2	2	30	5	4	80	14	10	1	3	yes
3_5	16:00	2	0.72884547	NA	0.72884547	60	20	8	1	2	40	16	9	100	12	8	1	3	yes
3_5	15:00	2	0.712921193	NA	0.712921193	50	8	0	1	2	40	10	0	110	17	0	1	3	yes
3_6	22:00	2	0.827381953	NA	0.827381953	90	21	8	1	2	60	13	8	210	19	8	1	3	yes
1_4	00:00	3	0.694922069	NA	0.694922069	50	7	4	1	2	60	58	1	80	30	13	1	3	yes
1_5	00:00	2	0.862893759	NA	0.862893759	60	3	2	0	2	20	4	2	130	6	3	0	3	yes
2_3	01:00	3	0.852688822	NA	0.852688822	60	15	3	1	2	40	2	0	50	21	6	1	3	yes
3_6	07:00	3	0.825679303	NA	0.825679303	110	13	7	1	2	70	19	4	100	19	5	1	3	yes
3_6	05:00	3	0.837363428	NA	0.837363428	50	1	0	0	2	50	0	0	150	3	5	0	3	yes
2_6	19:00	1	0.70047774	0.70047774	NA	120	20	5	1	3	60	9	7	50	0	10	1	3	yes
2_6	23:00	1	0.80003053	0.80003053	NA	130	8	3	0	3	110	3	2	50	0	5	0	3	yes
2_6	22:00	1	0.755110975	0.755110975	NA	80	0	4	0	3	70	5	1	60	3	4	0	3	yes
2_6	18:00	1	0.703808984	0.703808984	NA	90	29	11	1	3	90	20	7	60	0	14	1	3	yes
2_6	21:00	1	0.752470055	0.752470055	NA	140	6	0	0	3	70	7	5	90	3	9	0	3	yes
2_6	20:00	1	0.728614784	0.728614784	NA	90	6	3	0	3	70	8	3	100	0	20	0	3	yes
3_6	23:00	1	0.771127967	0.771127967	NA	220	34	15	1	3	90	19	11	120	38	3	1	3	yes
3_6	21:00	1	0.718283247	0.718283247	NA	160	60	16	1	3	120	42	22	130	49	11	2	3	yes
3_6	22:00	1	0.760549755	0.760549755	NA	140	39	8	1	3	90	37	9	160	44	5	2	3	yes
1_3	06:00	2	0.783612763	NA	0.783612763	90	9	9	1	3	170	9	16	70	28	11	1	3	yes
1_3	08:00	2	0.756531359	NA	0.756531359	40	0	4	0	3	80	0	0	120	1	0	0	3	yes
1_4	11:00	2	0.756428695	NA	0.756428695	70	1	4	0	3	170	9	2	20	1	2	0	3	yes
1_4	18:00	2	0.689888259	NA	0.689888259	50	14	4	1	3	50	38	3	30	4	6	1	3	yes
1_4	22:00	2	0.691339227	NA	0.691339227	230	18	28	1	3	140	103	17	70	33	17	1	3	yes
1_5	20:00	2	0.768020314	NA	0.768020314	80	3	2	0	3	30	7	0	100	20	4	0	3	yes
1_6	09:00	2	0.739248004	NA	0.739248004	50	0	1	0	3	10	0	1	40	0	0	0	3	yes
2_3	19:00	2	0.857152747	NA	0.857152747	90	5	3	0	3	30	2	5	30	11	1	0	3	yes
2_3	22:00	2	0.832719264	NA	0.832719264	80	9	3	1	3	30	6	4	40	28	3	1	3	yes
2_3	20:00	2	0.845231817	NA	0.845231817	70	0	1	0	3	40	8	2	40	8	1	0	3	yes
2_3	21:00	2	0.829628579	NA	0.829628579	120	5	1	0	3	50	7	2	40	18	5	1	3	yes
2_4	07:00	2	0.815537231	NA	0.815537231	20	1	0	0	3	50	0	0	10	0	2	0	3	yes
2_4	22:00	2	0.728284927	NA	0.728284927	100	11	12	1	3	100	8	9	50	8	18	1	3	yes
2_4	16:00	2	0.739718217	NA	0.739718217	140	7	4	0	3	100	5	1	50	12	2	0	3	yes
2_4	21:00	2	0.780275901	NA	0.780275901	90	6	14	2	3	110	8	6	50	15	10	2	3	yes
2_4	17:00	2	0.682062743	NA	0.682062743	110	5	10	1	3	140	3	5	50	2	1	0	3	no
2_4	18:00	2	0.676315956	NA	0.676315956	120	1	4	0	3	150	1	1	60	4	1	0	3	no
2_4	20:00	2	0.785950831	NA	0.785950831	90	3	19	1	3	80	7	12	80	15	6	1	3	no
3_4	20:00	2	0.834664253	NA	0.834664253	60	0	0	0	3	10	1	0	40	5	1	0	3	yes
3_4	05:00	2	0.842720216	NA	0.842720216	60	4	2	0	3	30	9	0	60	9	0	0	3	yes
3_5	02:00	2	0.752277081	NA	0.752277081	30	0	1	0	3	20	2	4	20	11	2	0	3	yes
3_5	09:00	2	0.837307677	NA	0.837307677	30	0	0	0	3	20	0	0	40	2	1	0	3	yes
3_5	06:00	2	0.826304961	NA	0.826304961	20	1	1	0	3	30	12	4	60	15	19	1	3	yes
3_5	10:00	2	0.831737735	NA	0.831737735	50	0	1	0	3	40	0	2	60	1	0	0	3	yes
3_5	07:00	2	0.807237512	NA	0.807237512	40	0	1	0	3	50	0	1	70	11	4	0	3	yes
3_5	11:00	2	0.776239045	NA	0.776239045	50	6	0	1	3	70	1	0	70	8	0	0	3	yes
3_5	21:00	2	0.790954687	NA	0.790954687	100	22	1	1	3	40	21	3	110	26	1	1	3	yes
3_5	14:00	2	0.715769806	NA	0.715769806	50	2	1	0	3	50	6	1	110	8	0	0	3	yes
3_5	17:00	2	0.77455831	NA	0.77455831	60	9	3	1	3	50	8	2	110	13	0	0	3	yes
3_5	19:00	2	0.777664496	NA	0.777664496	60	8	1	1	3	50	9	3	110	27	3	0	3	yes
3_5	22:00	2	0.804418779	NA	0.804418779	140	2	2	0	3	40	8	2	140	10	7	0	3	yes
3_6	01:00	2	0.762385651	NA	0.762385651	230	30	9	1	3	170	29	8	160	16	3	1	3	yes
3_6	16:00	2	0.763434062	NA	0.763434062	160	22	4	1	3	70	25	4	170	35	3	1	3	yes
3_6	00:00	2	0.747489065	NA	0.747489065	190	31	9	1	3	150	35	15	200	27	3	1	3	yes
3_6	05:00	2	0.830243411	NA	0.830243411	220	26	7	1	3	180	17	7	200	27	7	1	3	yes
3_6	15:00	2	0.767023627	NA	0.767023627	200	8	3	0	3	30	3	3	210	7	4	0	3	yes
3_6	12:00	2	0.727030312	NA	0.727030312	220	11	1	0	3	30	1	1	220	14	5	0	3	yes
3_6	18:00	2	0.814175581	NA	0.814175581	150	12	2	0	3	40	2	2	220	8	1	0	3	yes
3_6	04:00	2	0.845783047	NA	0.845783047	200	13	5	0	3	250	18	4	220	22	5	0	3	yes
3_6	09:00	2	0.676546053	NA	0.676546053	80	56	7	2	3	50	31	7	240	44	8	1	3	yes
3_6	06:00	2	0.833546061	NA	0.833546061	170	22	6	1	3	190	12	5	250	10	4	0	3	yes
3_6	11:00	2	0.690372517	NA	0.690372517	210	7	1	0	3	50	11	3	260	17	3	0	3	yes
3_6	02:00	2	0.802953047	NA	0.802953047	180	35	10	1	3	180	20	3	260	16	5	1	3	yes
3_6	13:00	2	0.750076525	NA	0.750076525	140	7	5	0	3	40	5	3	280	7	2	0	3	yes
3_6	03:00	2	0.821100771	NA	0.821100771	200	21	10	1	3	210	25	15	300	16	5	1	3	yes
3_6	08:00	2	0.850426466	NA	0.850426466	240	31	7	1	3	80	16	3	320	24	2	0	3	yes
3_6	07:00	2	0.85818277	NA	0.85818277	210	5	3	0	3	170	9	5	320	10	9	0	3	yes
1_4	03:00	3	0.764570666	NA	0.764570666	210	7	9	0	3	60	24	6	40	17	3	0	3	yes
1_4	01:00	3	0.77319719	NA	0.77319719	90	9	16	1	3	60	40	16	60	45	13	1	3	yes
1_4	02:00	3	0.745326125	NA	0.745326125	160	5	13	0	3	90	12	12	60	8	10	0	3	yes
1_4	07:00	3	0.843502394	NA	0.843502394	200	4	8	0	3	40	12	4	70	20	9	0	3	yes
1_4	05:00	3	0.882088253	NA	0.882088253	160	2	8	0	3	50	5	7	70	10	11	0	3	yes
1_4	06:00	3	0.775035002	NA	0.775035002	160	3	6	0	3	50	3	0	80	3	2	0	3	yes
1_4	04:00	3	0.735119608	NA	0.735119608	150	3	6	2	3	50	9	3	150	24	9	1	3	yes
2_3	03:00	3	0.867705849	NA	0.867705849	100	0	1	0	3	40	2	0	40	16	1	0	3	yes
2_3	09:00	3	0.895204293	NA	0.895204293	120	0	1	0	3	100	2	2	40	6	0	0	3	yes
2_3	08:00	3	0.893087089	NA	0.893087089	140	0	3	0	3	40	2	0	50	10	2	0	3	yes
2_3	05:00	3	0.863380712	NA	0.863380712	150	2	4	1	3	60	6	0	50	8	1	0	3	yes
2_3	02:00	3	0.836701899	NA	0.836701899	120	10	16	2	3	70	6	9	50	18	8	2	3	yes
2_3	06:00	3	0.893191212	NA	0.893191212	120	2	2	0	3	60	5	5	60	7	0	0	3	yes
2_3	07:00	3	0.894220877	NA	0.894220877	90	0	2	0	3	70	0	2	60	8	2	0	3	yes
2_3	11:00	3	0.809327496	NA	0.809327496	110	22	24	2	3	40	13	22	100	72	8	2	3	yes
2_4	10:00	3	0.675657128	NA	0.675657128	110	2	3	2	3	90	3	3	30	4	1	2	3	yes
2_4	03:00	3	0.835340612	NA	0.835340612	140	8	5	1	3	90	6	3	50	9	2	1	3	yes
2_4	07:00	3	0.694344567	NA	0.694344567	170	0	3	0	3	90	0	1	50	15	6	0	3	yes
2_4	06:00	3	0.871268748	NA	0.871268748	140	1	1	0	3	100	5	1	60	7	8	0	3	yes
2_4	11:00	3	0.877044559	NA	0.877044559	80	1	6	0	3	110	3	1	60	6	3	0	3	no
2_4	04:00	3	0.889700754	NA	0.889700754	150	0	4	0	3	110	2	3	90	1	1	0	3	no
3_5	13:00	3	0.830776069	NA	0.830776069	100	4	5	1	3	80	5	4	30	6	2	1	3	yes
3_5	11:00	3	0.817007834	NA	0.817007834	120	4	8	0	3	80	4	10	50	3	1	0	3	yes
3_5	08:00	3	0.864165476	NA	0.864165476	120	0	4	0	3	100	2	4	50	0	0	0	3	yes
3_5	10:00	3	0.82352826	NA	0.82352826	100	7	3	0	3	40	6	3	60	10	0	0	3	yes
3_5	16:00	3	0.825822243	NA	0.825822243	130	3	8	0	3	120	3	6	60	4	3	0	3	yes
3_5	07:00	3	0.833600143	NA	0.833600143	140	4	4	0	3	80	2	0	80	8	0	0	3	yes
3_5	15:00	3	0.801632508	NA	0.801632508	130	6	9	1	3	160	8	4	90	10	7	1	3	yes
3_5	05:00	3	0.836780805	NA	0.836780805	160	3	0	0	3	90	5	0	100	3	0	0	3	yes
3_5	06:00	3	0.85536126	NA	0.85536126	160	0	1	0	3	80	0	0	110	0	0	0	3	yes
3_5	04:00	3	0.808114397	NA	0.808114397	200	9	2	0	3	110	14	2	160	8	1	0	3	yes
3_5	02:00	3	0.81365147	NA	0.81365147	100	1	1	0	3	80	3	0	170	7	0	0	3	yes
3_6	04:00	3	0.832119963	NA	0.832119963	100	7	3	0	3	40	0	2	90	20	3	0	3	yes
3_6	13:00	3	0.840962541	NA	0.840962541	80	12	4	1	3	50	13	2	100	27	3	1	3	yes
1_3	18:00	1	0.615193031	0.615193031	NA	40	17	10	2	1	60	16	19	170	27	26	2	3	yes
1_3	16:00	1	0.579022597	0.579022597	NA	20	5	6	2	1	40	10	19	200	22	38	2	3	yes
1_3	19:00	1	0.632587987	0.632587987	NA	50	20	9	2	1	60	16	18	200	29	22	2	3	yes
1_3	21:00	1	0.661034769	0.661034769	NA	50	19	11	2	1	60	8	8	300	26	21	2	3	yes
1_3	23:00	1	0.693460166	0.693460166	NA	40	18	5	2	1	50	18	10	310	20	12	1	3	yes
1_4	22:00	1	0.691099284	0.691099284	NA	30	13	8	2	1	30	23	3	120	74	21	2	3	yes
1_4	23:00	1	0.672476581	0.672476581	NA	30	8	7	1	1	60	41	7	120	86	18	1	3	yes
1_5	15:00	1	0.679922692	0.679922692	NA	30	9	6	2	1	120	3	40	20	15	2	2	3	yes
1_5	16:00	1	0.680293913	0.680293913	NA	90	42	23	2	1	160	18	30	60	47	10	2	3	yes
1_6	15:00	1	0.666029725	0.666029725	NA	80	67	4	2	1	70	44	7	100	23	35	2	3	yes
1_3	04:00	2	0.787697577	NA	0.787697577	60	17	7	1	1	100	15	13	160	11	11	0	3	yes
1_3	03:00	2	0.670547738	NA	0.670547738	50	16	9	2	1	110	21	10	200	23	15	1	3	yes
1_3	00:00	2	0.705685787	NA	0.705685787	50	11	15	2	1	30	11	5	310	29	20	2	3	yes
1_3	01:00	2	0.698561062	NA	0.698561062	40	13	12	2	1	40	12	7	340	27	22	2	3	yes
1_4	23:00	2	0.6894194	NA	0.6894194	60	16	20	2	1	50	38	9	40	27	15	2	3	yes
1_5	00:00	2	0.762739644	NA	0.762739644	30	8	4	1	1	40	7	15	80	23	3	1	3	yes
1_5	01:00	2	0.774807931	NA	0.774807931	40	6	9	1	1	50	0	16	120	5	4	1	3	yes
1_5	04:00	2	0.774767965	NA	0.774767965	60	4	7	1	1	30	0	7	140	8	1	1	3	yes
1_5	05:00	2	0.825143989	NA	0.825143989	40	0	2	0	1	50	0	11	150	4	1	1	3	yes
1_5	09:00	2	0.745464736	NA	0.745464736	40	14	3	2	1	40	10	9	170	12	0	1	3	yes
1_6	01:00	2	0.730997241	NA	0.730997241	30	9	4	0	1	40	28	6	30	3	16	0	3	yes
1_6	07:00	2	0.670432398	NA	0.670432398	30	1	1	0	1	30	1	0	100	2	3	0	3	yes
2_4	19:00	2	0.710159102	NA	0.710159102	70	3	28	2	1	100	8	30	40	5	11	1	3	no
3_3	17:00	2	0.774757746	NA	0.774757746	50	10	12	2	1	40	17	13	50	27	11	2	3	yes
3_4	15:00	2	0.823018616	NA	0.823018616	20	0	4	0	1	30	0	1	40	12	1	0	3	yes
3_4	16:00	2	0.836466177	NA	0.836466177	30	3	1	0	1	30	1	3	50	22	0	0	3	yes
3_4	11:00	2	0.861402276	NA	0.861402276	20	0	0	0	1	10	0	0	60	5	0	0	3	yes
3_4	10:00	2	0.760235208	NA	0.760235208	10	0	0	0	1	10	2	0	90	8	0	0	3	yes
3_5	01:00	2	0.719836257	NA	0.719836257	10	1	3	1	1	20	13	0	50	22	10	1	3	yes
3_5	08:00	2	0.82749833	NA	0.82749833	10	0	0	0	1	60	1	0	50	1	2	0	3	yes
3_5	00:00	2	0.709566591	NA	0.709566591	20	3	7	1	1	10	1	2	60	37	15	1	3	yes
3_5	13:00	2	0.788357225	NA	0.788357225	20	0	1	0	1	30	0	1	100	5	4	0	3	yes
3_5	05:00	2	0.827363184	NA	0.827363184	20	0	1	1	1	30	2	2	110	12	3	0	3	yes
3_5	04:00	2	0.808326737	NA	0.808326737	10	0	1	1	1	30	3	4	120	18	5	1	3	yes
3_6	09:00	3	0.848510646	NA	0.848510646	30	0	0	0	1	10	0	0	80	8	2	0	3	yes
1_5	21:00	1	0.722147506	0.722147506	NA	70	32	15	2	2	130	11	32	90	50	11	2	1	no
2_6	11:00	1	0.650929936	0.650929936	NA	120	70	7	2	2	110	57	4	70	7	15	2	1	no
1_5	17:00	2	0.728267068	NA	0.728267068	70	6	1	1	2	20	2	1	140	24	0	2	1	no
2_3	05:00	2	0.855896684	NA	0.855896684	20	0	4	2	2	10	0	3	10	6	0	2	1	no
2_4	10:00	2	0.825187296	NA	0.825187296	30	0	0	1	2	20	3	0	20	7	1	1	1	no
3_4	13:00	2	0.811012037	NA	0.811012037	20	1	6	1	2	30	3	6	40	21	1	1	1	no
3_5	12:00	2	0.686341335	NA	0.686341335	40	16	3	2	2	30	15	2	40	22	6	2	1	no
3_5	20:00	2	0.681593694	NA	0.681593694	60	37	16	2	2	40	17	18	70	16	42	2	1	no
3_5	23:00	2	0.770319998	NA	0.770319998	90	32	21	2	2	50	34	16	100	30	41	2	1	no
1_5	04:00	3	0.828029297	NA	0.828029297	60	1	0	0	2	30	0	0	30	2	0	0	1	no
1_5	07:00	3	0.882651855	NA	0.882651855	70	0	1	0	2	40	0	1	30	2	0	0	1	no
1_5	09:00	3	0.849343729	NA	0.849343729	80	9	1	0	2	20	3	0	40	11	1	0	1	no
1_5	08:00	3	0.853227724	NA	0.853227724	70	6	0	0	2	40	1	0	40	4	1	0	1	no
1_5	10:00	3	0.76664848	NA	0.76664848	50	12	1	1	2	40	4	0	50	15	1	1	1	no
1_5	05:00	3	0.874536776	NA	0.874536776	70	4	4	0	2	50	2	0	50	3	6	0	1	no
1_6	01:00	3	0.833384474	NA	0.833384474	50	29	6	2	2	50	23	3	40	5	14	2	1	no
1_6	15:00	3	0.848571222	NA	0.848571222	100	63	13	2	2	70	51	4	40	18	15	2	1	no
1_6	07:00	3	0.863220326	NA	0.863220326	70	8	0	1	2	40	0	0	50	0	1	0	1	no
1_6	06:00	4	0.804792064	NA	0.804792064	70	10	3	1	2	70	14	4	50	10	6	1	1	no
2_3	10:00	3	0.871927514	NA	0.871927514	50	6	6	1	2	20	3	1	40	13	2	1	1	no
3_3	08:00	3	0.889761962	NA	0.889761962	50	0	2	0	2	30	0	0	40	2	1	0	1	no
3_5	09:00	3	0.807636532	NA	0.807636532	140	46	25	2	2	110	33	25	60	21	35	2	1	no
3_6	06:00	3	0.854942452	NA	0.854942452	110	8	14	2	2	110	9	14	110	22	10	2	1	no
1_3	11:00	2	0.807864442	NA	0.807864442	30	15	0	1	3	20	4	0	20	10	1	2	1	no
3_3	12:00	3	0.810416451	NA	0.810416451	70	9	7	1	3	30	3	8	30	13	3	1	1	no
3_3	13:00	3	0.833374771	NA	0.833374771	90	8	6	1	3	40	3	7	30	8	3	1	1	no
3_5	01:00	3	0.775252922	NA	0.775252922	120	21	8	1	3	70	36	8	80	46	14	2	1	no
1_5	20:00	1	0.709656766	0.709656766	NA	20	29	11	2	1	110	13	34	80	53	13	2	1	no
1_6	20:00	1	0.679854324	0.679854324	NA	80	60	18	2	1	70	48	9	60	11	16	2	1	no
1_6	23:00	1	0.759471708	0.759471708	NA	70	29	8	2	1	70	16	17	70	4	15	2	1	no
1_6	19:00	1	0.681076808	0.681076808	NA	80	44	6	2	1	80	48	12	70	20	22	2	1	no
1_6	17:00	1	0.672525546	0.672525546	NA	80	62	4	2	1	60	23	2	100	18	32	2	1	no
1_6	18:00	1	0.678609364	0.678609364	NA	100	72	8	2	1	80	60	10	100	18	31	2	1	no
2_3	21:00	1	0.733541119	0.733541119	NA	20	3	3	1	1	10	1	3	30	24	7	1	1	no
2_3	23:00	1	0.713784486	0.713784486	NA	20	0	7	1	1	20	2	6	40	23	2	1	1	no
2_3	19:00	1	0.736790895	0.736790895	NA	30	11	7	2	1	40	13	3	50	36	12	2	1	no
2_4	22:00	1	0.731785651	0.731785651	NA	10	2	2	2	1	20	3	1	40	9	10	1	1	no
2_4	23:00	1	0.766806096	0.766806096	NA	20	7	3	2	1	20	2	4	60	28	21	2	1	no
2_4	21:00	1	0.715826321	0.715826321	NA	30	5	4	2	1	40	8	3	60	16	15	2	1	no
2_4	15:00	1	0.59554845	0.59554845	NA	50	18	16	2	1	60	16	21	110	42	58	2	1	no
2_5	17:00	1	0.708778656	0.708778656	NA	50	31	1	2	1	30	14	5	20	16	3	2	1	no
2_5	16:00	1	0.702965888	0.702965888	NA	40	19	4	2	1	40	18	0	30	12	2	2	1	no
2_5	13:00	1	0.694611131	0.694611131	NA	40	18	4	2	1	50	22	3	30	41	3	2	1	no
2_5	12:00	1	0.691330738	0.691330738	NA	40	17	3	2	1	50	26	4	30	23	1	2	1	no
2_5	14:00	1	0.697511859	0.697511859	NA	50	35	3	2	1	50	40	6	40	24	2	2	1	no
2_6	10:00	1	0.64557778	0.64557778	NA	90	82	0	2	1	80	62	1	30	8	1	2	1	no
3_3	14:00	1	0.678503921	0.678503921	NA	10	3	3	2	1	20	0	8	10	11	4	2	1	no
3_3	18:00	1	0.711838934	0.711838934	NA	0	0	0	0	1	10	0	4	20	14	1	2	1	no
3_3	16:00	1	0.692955947	0.692955947	NA	10	2	0	1	1	10	1	4	20	15	0	2	1	no
3_4	15:00	1	0.658121135	0.658121135	NA	70	28	6	2	1	280	149	18	20	5	10	2	1	no
3_4	17:00	1	0.666649278	0.666649278	NA	20	7	3	2	1	100	73	12	30	24	3	2	1	no
3_4	16:00	1	0.662510408	0.662510408	NA	40	12	2	2	1	110	83	22	30	24	2	2	1	no
3_4	22:00	1	0.739333642	0.739333642	NA	40	4	5	2	1	60	36	11	40	27	4	2	1	no
3_4	21:00	1	0.71824376	0.71824376	NA	50	19	3	2	1	70	55	11	40	27	4	2	1	no
3_4	20:00	1	0.692965468	0.692965468	NA	40	9	2	2	1	50	34	10	50	31	2	2	1	no
3_4	19:00	1	0.69339634	0.69339634	NA	40	15	3	2	1	70	43	17	60	42	6	2	1	no
3_4	18:00	1	0.690001472	0.690001472	NA	40	12	4	2	1	80	53	19	70	43	4	2	1	no
3_5	15:00	1	0.604210189	0.604210189	NA	50	18	8	2	1	20	4	3	50	19	21	2	1	no
3_5	21:00	1	0.670753446	0.670753446	NA	10	2	4	2	1	30	10	6	100	55	17	2	1	no
3_6	16:00	1	0.687568634	0.687568634	NA	70	40	9	2	1	40	6	6	30	17	5	2	1	no
1_3	15:00	2	0.615482779	NA	0.615482779	20	7	7	2	1	20	2	4	20	14	6	1	1	no
1_3	12:00	2	0.763224908	NA	0.763224908	30	7	2	2	1	20	7	0	20	3	0	2	1	no
1_3	13:00	2	0.791837339	NA	0.791837339	30	2	3	0	1	30	0	2	20	0	2	0	1	no
1_3	14:00	2	0.640636039	NA	0.640636039	30	6	4	2	1	40	6	14	20	10	0	2	1	no
1_3	16:00	2	0.760936317	NA	0.760936317	40	5	1	0	1	30	1	0	30	1	3	1	1	no
1_3	18:00	2	0.738372219	NA	0.738372219	10	0	1	1	1	20	0	4	40	3	4	1	1	no
1_3	20:00	2	0.621838267	NA	0.621838267	30	6	2	1	1	40	4	0	40	1	2	1	1	no
1_3	10:00	2	0.702368609	NA	0.702368609	40	9	9	2	1	90	9	14	60	13	17	2	1	no
1_4	13:00	2	0.762436707	NA	0.762436707	20	9	6	2	1	10	12	2	10	12	2	2	1	no
1_4	10:00	2	0.87946546	NA	0.87946546	40	15	4	2	1	40	8	6	20	7	3	2	1	no
1_4	15:00	2	0.625148851	NA	0.625148851	20	8	4	2	1	30	18	5	30	13	11	2	1	no
1_4	08:00	2	0.800965334	NA	0.800965334	30	18	5	2	1	30	30	0	40	17	17	2	1	no
1_4	02:00	2	0.761605333	NA	0.761605333	30	9	9	1	1	80	71	5	90	40	12	1	1	no
1_5	16:00	2	0.73525176	NA	0.73525176	40	0	0	1	1	10	0	1	80	35	3	0	1	no
1_5	23:00	2	0.766942542	NA	0.766942542	80	23	28	2	1	20	6	6	90	23	26	2	1	no
1_5	13:00	2	0.729850682	NA	0.729850682	50	10	7	1	1	30	3	5	120	30	5	1	1	no
2_3	02:00	2	0.839667774	NA	0.839667774	0	0	0	0	1	10	0	0	10	0	1	0	1	no
2_3	09:00	2	0.749484885	NA	0.749484885	10	0	0	0	1	10	0	0	20	1	0	0	1	no
2_3	04:00	2	0.848966431	NA	0.848966431	10	0	3	1	1	10	0	1	20	0	5	2	1	no
2_3	12:00	2	0.833735923	NA	0.833735923	20	6	8	2	1	20	8	9	20	15	5	2	1	no
2_3	13:00	2	0.769635379	NA	0.769635379	30	4	2	1	1	30	6	4	30	10	3	1	1	no
2_3	11:00	2	0.754930614	NA	0.754930614	30	6	12	2	1	50	6	12	30	12	5	2	1	no
2_3	00:00	2	0.791657755	NA	0.791657755	10	0	1	0	1	10	0	3	40	31	1	1	1	no
2_3	15:00	2	0.760813334	NA	0.760813334	40	5	6	1	1	40	6	4	50	23	4	1	1	no
2_4	09:00	2	0.880448921	NA	0.880448921	10	0	0	0	1	30	0	0	10	10	0	0	1	no
2_4	02:00	2	0.800729355	NA	0.800729355	20	3	4	1	1	10	2	1	20	6	3	1	1	no
2_4	06:00	2	0.786101813	NA	0.786101813	30	6	16	2	1	30	5	2	20	5	6	2	1	no
2_4	11:00	2	0.766693212	NA	0.766693212	30	12	2	2	1	30	7	2	30	5	6	2	1	no
2_4	14:00	2	0.705000698	NA	0.705000698	30	7	17	2	1	40	5	11	30	4	13	2	1	no
2_4	00:00	2	0.751319719	NA	0.751319719	20	3	0	1	1	20	4	2	40	16	12	1	1	no
3_3	08:00	2	0.794816418	NA	0.794816418	0	0	0	0	1	10	0	2	10	5	0	1	1	no
3_3	09:00	2	0.662361624	NA	0.662361624	30	2	0	2	1	10	1	2	30	8	2	2	1	no
3_3	22:00	2	0.826597124	NA	0.826597124	30	11	2	2	1	50	4	0	40	6	1	0	1	no
3_3	13:00	2	0.722414095	NA	0.722414095	30	8	23	2	1	30	11	9	50	34	6	2	1	no
3_3	21:00	2	0.826589395	NA	0.826589395	30	7	9	2	1	30	7	7	50	24	4	2	1	no
3_3	15:00	2	0.781362003	NA	0.781362003	30	7	3	0	1	30	2	0	70	13	1	0	1	no
3_4	12:00	2	0.833056677	NA	0.833056677	20	4	4	1	1	20	4	2	30	12	0	1	1	no
3_4	04:00	2	0.863507859	NA	0.863507859	20	3	1	1	1	20	7	2	40	14	1	1	1	no
3_4	14:00	2	0.799000609	NA	0.799000609	30	10	7	2	1	100	60	36	40	31	7	2	1	no
3_4	17:00	2	0.820150812	NA	0.820150812	30	5	10	1	1	30	9	8	50	38	5	1	1	no
3_4	00:00	2	0.747830908	NA	0.747830908	40	0	8	2	1	30	10	4	50	36	3	2	1	no
3_4	18:00	2	0.823245433	NA	0.823245433	30	6	13	2	1	70	36	29	50	36	5	2	1	no
3_5	18:00	2	0.701306038	NA	0.701306038	80	21	15	2	1	60	31	19	40	10	16	2	1	no
1_3	08:00	3	0.637232796	NA	0.637232796	30	3	15	2	1	40	7	19	30	8	10	2	1	no
1_3	14:00	3	0.795673412	NA	0.795673412	40	7	6	1	1	50	15	7	30	9	10	2	1	no
1_3	09:00	3	0.797516348	NA	0.797516348	40	5	2	1	1	60	2	7	30	0	3	0	1	no
1_3	02:00	3	0.738163364	NA	0.738163364	40	10	3	1	1	30	0	2	40	7	0	1	1	no
1_3	00:00	3	0.668099918	NA	0.668099918	10	1	0	2	1	40	1	6	70	11	3	2	1	no
1_3	03:00	3	0.717815588	NA	0.717815588	30	7	6	1	1	60	4	1	70	23	6	1	1	no
1_3	07:00	3	0.743818948	NA	0.743818948	40	8	8	2	1	80	7	12	70	30	15	2	1	no
1_4	08:00	3	0.74788725	NA	0.74788725	60	7	5	1	1	50	19	2	50	17	11	1	1	no
1_5	16:00	3	0.809523027	NA	0.809523027	60	8	4	1	1	30	8	3	10	3	5	1	1	no
1_5	13:00	3	0.853921402	NA	0.853921402	50	16	7	2	1	20	6	8	30	19	7	0	1	no
1_5	12:00	3	0.834675372	NA	0.834675372	50	20	4	1	1	40	5	1	30	13	1	2	1	no
1_5	14:00	3	0.845379605	NA	0.845379605	60	1	4	0	1	40	1	4	30	5	1	0	1	no
1_5	17:00	3	0.815188936	NA	0.815188936	50	18	14	1	1	30	6	8	50	20	1	1	1	no
1_5	02:00	3	0.779844743	NA	0.779844743	70	28	25	2	1	20	14	9	60	26	24	2	1	no
1_5	11:00	3	0.838190912	NA	0.838190912	60	19	11	1	1	30	13	1	60	35	10	1	1	no
1_5	15:00	3	0.841179547	NA	0.841179547	80	15	45	2	1	70	5	46	80	28	37	2	1	no
1_5	01:00	3	0.798734099	NA	0.798734099	70	16	13	1	1	30	7	6	100	45	19	1	1	no
1_6	14:00	4	0.840462376	NA	0.840462376	80	19	14	1	1	80	10	8	30	10	9	1	1	no
1_6	22:00	3	0.829206439	NA	0.829206439	50	25	8	2	1	50	19	14	40	13	23	2	1	no
1_6	10:00	3	0.855204747	NA	0.855204747	70	36	19	2	1	70	45	16	40	18	24	2	1	no
1_6	12:00	4	0.850184392	NA	0.850184392	80	5	5	0	1	100	7	6	40	9	12	0	1	no
1_6	09:00	4	0.848261271	NA	0.848261271	70	39	11	2	1	90	38	8	60	17	7	2	1	no
1_6	08:00	3	0.870559501	NA	0.870559501	60	7	1	1	1	50	10	2	70	2	2	1	1	no
1_6	11:00	4	0.859902049	NA	0.859902049	70	12	4	1	1	70	8	3	70	14	8	1	1	no
1_6	02:00	4	0.829257073	NA	0.829257073	100	8	8	1	1	100	8	3	70	6	16	1	1	no
1_6	20:00	3	0.811442822	NA	0.811442822	50	11	2	1	1	50	14	5	90	7	10	1	1	no
1_6	04:00	4	0.806954687	NA	0.806954687	80	11	7	1	1	60	19	4	90	8	13	1	1	no
1_6	10:00	4	0.856968872	NA	0.856968872	110	2	5	0	1	100	3	4	90	4	6	0	1	no
1_6	23:00	3	0.823872843	NA	0.823872843	60	10	5	1	1	50	12	3	120	9	7	1	1	no
2_4	01:00	3	0.748711319	NA	0.748711319	80	8	16	2	1	60	5	19	40	4	13	2	1	no
3_3	02:00	3	0.782721182	NA	0.782721182	20	3	1	2	1	30	11	2	40	25	1	2	1	no
3_4	00:00	3	0.82398308	NA	0.82398308	30	0	5	1	1	50	14	0	40	15	0	1	1	no
3_5	12:00	3	0.795849235	NA	0.795849235	20	13	0	2	1	40	19	4	40	13	6	1	1	no
3_6	03:00	3	0.8173494	NA	0.8173494	60	9	4	2	1	50	14	6	50	16	8	2	1	no
3_6	12:00	3	0.845816872	NA	0.845816872	60	15	9	1	1	40	7	10	70	42	12	1	1	no
3_6	01:00	3	0.785737677	NA	0.785737677	60	15	13	2	1	40	11	13	120	49	10	2	1	no
