# Supplementary material for: Spectral entropy of early-life distress calls as an iceberg indicator of chicken welfare
Source: J R Soc Interface. 2020 Jun 10;17(167):20200086. doi: 10.1098/rsif.2020.0086 (PMC7328393; doi:10.1098/rsif.2020.0086)
Supplement: Dataset 3: Weight and mortality [file rsif20200086supp4.txt]

Flock	Rotation	Median_spectralentropy_perday	Day_of_placement	Proportion_placed_flockmortality_bynextday	Average_chick_weight_nextday	Proportion_placedflock_mortality_by_day32	Average_chick_weight_on_day32
1_3	1	0.6475981	1	0.969445492	0.058	0.021388155	1.857
1_3	1	0.7038321	2	1.459826481	0.08	0.021388155	1.857
1_3	1	0.7841189	3	1.674839683	0.098	0.021388155	1.857
1_3	1	0.8403096	4	1.837042625	0.118	0.021388155	1.857
1_4	1	0.6640211	1	0.909090909	0.064	0.019728404	1.974
1_4	1	0.7329614	2	1.248585439	0.081	0.019728404	1.974
1_4	1	0.7865353	3	1.497548095	0.102	0.019728404	1.974
1_4	1	0.8251661	4	1.682384006	0.12	0.019728404	1.974
1_5	1	0.6956004	1	0.328063241	0.055	0.01312253	1.807
1_5	1	0.7618317	2	0.4743083	0.075	0.01312253	1.807
1_5	1	0.8340384	3	0.691699605	0.09	0.01312253	1.807
1_5	1	0.8501123	4	0.833992095	0.112	0.01312253	1.807
1_6	1	0.6824067	1	0.446640316	0.059	0.015335968	1.904
1_6	1	0.7580373	2	0.727272727	0.078	0.015335968	1.904
1_6	1	0.8226689	3	0.913043478	0.093	0.015335968	1.904
1_6	1	0.8444447	4	1.051383399	0.115	0.015335968	1.904
2_3	2	0.7173836	1	0.705394191	0.066	0.021754665	1.85
2_3	2	0.8288989	2	1.06752169	0.082	0.021754665	1.85
2_3	2	0.8587026	3	1.350433799	0.101	0.021754665	1.85
2_3	2	0.8696831	4	1.56167484	0.125	0.021754665	1.85
2_4	2	0.6613032	1	0.414937759	0.071	0.015720524	1.986
2_4	2	0.7861772	2	0.611090155	0.087	0.015720524	1.986
2_4	2	0.8512194	3	0.724254998	0.105	0.015720524	1.986
2_4	2	0.8603753	4	0.848736326	0.134	0.015720524	1.986
2_5	2	0.6955734	1	0.88645794	0.052	0.031610713	1.785
2_5	2	0.776055	2	1.784232365	0.068	0.031610713	1.785
2_5	2	0.8013821	3	3.270463976	0.082	0.031610713	1.785
2_5	2	0.8111619	4	3.617502829	0.101	0.031610713	1.785
2_6	2	0.6834083	1	0.663900415	0.054	0.028442097	1.71
2_6	2	0.7764554	2	2.565069785	0.07	0.028442097	1.71
2_6	2	0.795866	3	3.142210487	0.083	0.028442097	1.71
2_6	2	0.7993673	4	3.576009053	0.101	0.028442097	1.71
3_3	3	0.7152253	1	0.45256054	0.064	0.012465264	1.865
3_3	3	0.8061418	2	0.647082175	0.079	0.012465264	1.865
3_3	3	0.8489299	3	0.750297737	0.095	0.012465264	1.865
3_3	3	0.8610665	4	0.829694323	0.119	0.012465264	1.865
3_4	3	0.6961567	1	1.004366812	0.068	0.019134577	1.989
3_4	3	0.8278446	2	1.29813418	0.086	0.019134577	1.989
3_4	3	0.8501334	3	1.437078206	0.104	0.019134577	1.989
3_4	3	0.8648395	4	1.699086939	0.128	0.019134577	1.989
3_5	3	0.6476393	1	0.535926955	0.068	0.018459706	1.817
3_5	3	0.7643334	2	0.940849543	0.085	0.018459706	1.817
3_5	3	0.81698	3	1.41325923	0.104	0.018459706	1.817
3_5	3	0.8237856	4	1.647479158	0.125	0.018459706	1.817
3_6	3	0.7120765	1	0.984455959	0.067	0.026624153	1.935
3_6	3	0.8099732	2	1.44679155	0.083	0.026624153	1.935
3_6	3	0.8461609	3	1.749701076	0.1	0.026624153	1.935
3_6	3	0.8440793	4	1.996811479	0.126	0.026624153	1.935
